# Supplementary material for: Whole patient knowledge modeling of COVID-19 symptomatology reveals common molecular mechanisms
Source: Front Mol Med. 2023 Jan 4;2:1035290. doi: 10.3389/fmmed.2022.1035290 (PMC11285600; doi:10.3389/fmmed.2022.1035290)
Supplement: Supplementary file 1 [file Table2.XLSX]

## Sheet: Drugs targeting KKS
Drug Name	Target	Trial Title	Trial Status	Trial Phase	Indication	Sponsor Name	Primary IDs	Secondary IDs	Collaborator	Study Design	Study Hypothesis	Trial Description	Acronym	Purpose	Primary Objective(s)	Secondary Objective(s)	Responsible Authority	Data Monitoring Committee	CRO	Sponsor Type	Single Country/Multinational	No. of Locations	Trial Notes	Primary Interventions	Secondary Interventions	Molecule Type	ATC Classification	Mechanism of Action	Gender	Healthy Subject(s)	Participants Criteria (Inclusion)	Participants Criteria (Exclusion)	Subject(s) Type	Endpoint Classification(s)	Conclusion	End Point Status	Age (Minimum Eligibility)	Age (Maximum Eligibility)
apremilast;lanadelumab;zilucoplan	Complement C5 (C3 And PZP Like Alpha 2 Macroglobulin Domain Containing Protein 4 or C5) Inhibitor; Phosphodiesterase 4 (PDE4 or EC 3.1.4.53) Inhibitor; Plasma Kallikrein (Fletcher Factor or Kininogenin or Plasma Prekallikrein or KLKB1 or EC 3.4.21.34) Inhibitor	A Platform Study Led by an Industry Alliance to Evaluate the Efficacy and Safety of Several Potential Drugs for Treating Covid-19 Coronavirus Infection in Hospitalized Patients	Ongoing, recruiting	Phase III	Coronavirus Disease 2019 (COVID-19)	Takeda Pharmaceutical Co Ltd	GDC30023722	COV-01-001	UCB SA;Amgen Inc	Treatment;Randomized;Double Blind;Placebo-controlled;Multi-centered		This is an interventional, adaptive, randomized, double-blind, placebo-controlled and multi-centered study of apremilast to assess efficacy and safety of apremilast for treatment of hospitalized subjects with COVID-19.Subjects are randomized equally to either the candidate agent plus the standard of care or a placebo plus standard of care in a double-blind fashion. Subjects who are randomized to …	COMMUNITY Trial	The purpose of this study is to evaluate the efficacy and safety of several potential drugs for the treatment of COVID-19 coronavirus infection in hospitalized subjects.	Time to confirmed clinical recovery without being re-hospitalized through Day 29 based on the clinical severity status scale, which is defined as achieving a score of 6, 7, or 8 To identify an effective treatment(s) for hospitalized COVID-19 subjects, who are Grade 2 to Grade 5 on a Clinical Severity Status 8-Point Ordinal Scale	Oxygen-free recovery, improvement from baseline or fit for discharge from baseline, and all-cause mortality		No		Company	Multinational	14	As of December 2020, lanadelumab and zilucoplan expects to enter the study in the coming weeks, other anti-viral, immunomodulating and vascular agents expects to enter the study in the coming months.https://www.takeda.com/newsroom/newsreleases/2020/worlds-leading-life-science-companies-now-enrolling-community-a-global-platform-trial-for-hospitalized-patients-with-covid-19/	apremilast; lanadelumab; zilucoplan		Antibody; Biologic; Monoclonal Antibody; Peptide; Protein; Small Molecule; Synthetic Peptide	A07E INTESTINAL ANTIINFLAMMATORY AGENTS; B06AB Other hem products; B06AC Drugs used in hereditary angioedema; D10B ANTI-ACNE PREPARATIONS FOR SYSTEMIC USE; D11AH Agents for dermatitis, excluding corticosteroids; G GENITO URINARY SYSTEM AND SEX HORMONES; J05AX Other antivirals; L04AA Selective immunosuppressants; M01AX Other antiinflammatory and antirheumatic agents, non-steroids; M04AX Other anti…	Complement C5 (C3 And PZP Like Alpha 2 Macroglobulin Domain Containing Protein 4 or C5); Phosphodiesterase 4 (PDE4 or EC 3.1.4.53); Plasma Kallikrein (Fletcher Factor or Kininogenin or Plasma Prekallikrein or KLKB1 or EC 3.4.21.34)		No	Hospitalized subjects with COVID-19 Adult subjects Includes confirmed COVID-19 patients who may require either ongoing medical care, supplemental oxygen, noninvasive ventilation or high-flow oxygen devices, or invasive mechanical ventilation or extracorporeal membrane oxygenation (ECMO)		Adults; Hospitalized	Efficacy; Safety	The trial is in progress and results related to the study are yet to be published. Hence, GlobalData could not draw any conclusion.
lanadelumab	Plasma Kallikrein (Fletcher Factor or Kininogenin or Plasma Prekallikrein or KLKB1 or EC 3.4.21.34) Inhibitor	Lanadelumab for Treatment of COVID-19 Disease (COVID_LAN)	Ongoing, recruiting	Phase I/II	Coronavirus Disease 2019 (COVID-19)	The Radboud University Medical Center;Radboud University	EudraCT-2020-002472-12	2020-002472-12;UMCN-AKF20.04;NCT04422509	Takeda Pharmaceutical Co Ltd	Historical Control;Open-label;Treatment;Multi-centered;Parallel Assignment;Randomized		This is an interventional, phase I/II, randomized, historical controlled, parallel assignment, open label, treatment and multi centered study to evaluate the safety and pharmacokinetics of lanadelumab for treatment of COVID-19 disease.Subjects are randomized into below arms:ArmsTypeAssigned InterventionDescriptionIExperimentalLanadelumabSubjects receive an intravenous dose of 300 mg lanadelumab o…	COVID-LAN	The purpose of this study is to evaluate the safety and pharmacokinetics of lanadelumab for treatment of COVID-19 disease.	Reduction in oxygen need - Pharmacokinetic (PK) curves will be recorded for elbasvir and grazoprevir. The curve will be recorded after administration of a whole tablet and a crushed tablet - 2 weeks To generate the proof of concept for lanadelumab for treatment of symptoms of COVID-19 disease Oxygen - 2 weeks Oxygen use in L/min	Geometric Mean Ratios and the 90% confidence interval of the Cmax a crushed tablet (test) compared to a whole tablet (reference). Cmax GMR with a 90% CI falling entirely within the range of 0.7 to 1.43 are considered pharmacokinetic similar - Pharmacokinetic (PK) curves will be recorded for elbasvir and grazoprevir. The curve will be recorded after administration of a whole tablet and a crushed t…	The Netherlands: Netherlands Competent Authority	No		Company,Institution	Single Country	10		lanadelumab		Antibody; Biologic; Monoclonal Antibody; Protein	B06AC Drugs used in hereditary angioedema; S01XA Other ophthalmologicals	Plasma Kallikrein (Fletcher Factor or Kininogenin or Plasma Prekallikrein or KLKB1 or EC 3.4.21.34)	Both	No	Patient is SARS-COV2 positive (PCR) Without oxygen a saturation below 90% At least 3L/min oxygen dependent Patient is 16 years and older	Has previously participated in this study Acute myocardial or cerebral ischemic event at time of enrolment Receiving ACE or ARB inhibitor or comparable drugs that is specified as an intervention in this domain as a usual medication prior to this hospitalization will exclude a patient from receiving that agent A baseline alanine aminotransferase or an aspartate aminotransferase that is more than f…	Adolescents; Adults; Elders	Efficacy; Pharmacokinetics; Safety	The trial is in progress and results related to the study are yet to be published. Hence, GlobalData could not draw any conclusion.		16 Years
anakinra;aprotinin;enoxaparin sodium;nadroparin	Antithrombin III (ATIII or SERPINC1) Activator; Interleukin 1 Receptor Type 1 (CD121 Antigen Like Family Member A or Interleukin 1 Receptor Alpha or p80 or CD121a or IL1R1) Antagonist; Kallikrein (KLK or EC 3.4.21.) Inhibitor; Plasminogen (Plasmin or PLG or EC 3.4.21.7) Inhibitor	A Randomized, Open-label, Adaptive, Proof-of-concept Clinical Trial of Modulation of Host Thromboinflammatory Response in Patients with COVID-19	Ongoing, recruiting	Phase II	Coronavirus Disease 2019 (COVID-19)	University Hospitals Leuven	EudraCT-2020-001739-28	2020-001739-28;S63979	Research Foundation - Flanders;Life Sciences Research Partners VZW	Treatment;Randomized;Open-label;Controlled;Multi-centered;Parallel Assignment		This is an interventional, phase II, randomized, adaptive, parallel group assignment, proof of concept, controlled, open label, treatment and multi centered study to evaluate the clinical efficacy and safety of different investigational therapeutics (aprotinin, anakinra, enoxaparin, nadroparin) relative to the standard of care in subjects hospitalized with COVID-19.Subjects are randomized into fo…	DAWN AntiCo	The purpose of the study is to evaluate the clinical efficacy and safety of different investigational therapeutics (aprotinin, anakinra, , enoxaparin, nadroparin) relative to the standard of care in subjects hospitalized with COVID-19.	Pilot phase of DAWN-ANTICO - Day 6 and 15 D-dimer on day 6 Clinical status of subject at day 15 (on a 7-point ordinal scale): Not hospitalized, no limitations on activities Not hospitalized, limitation on activities Hospitalized, not requiring supplemental oxygen Hospitalized, requiring supplemental oxygen Hospitalized, on non-invasive ventilation or high flow oxygen devices Hospitalized, on inva…	Status on an ordinal scale assessed daily while hospitalized and on days 15 and 28 - Day 1, 3, 5, 6, 8, 11, 15, 28 and 90 Mortality on day 15 and day 28, time to death - Day 1, 3, 5, 6, 8, 11, 15, 28 and 90 Time to clinical improvement (n° days from hospitalization to first 2-point improvement from highest previously recorded clinical state on the 7-point ordinal scale) - Day 1, 3, 5, 6, 8, 11, 1…	Belgium: Federal Public Service (FPS) Health - Directorate-General Medicines (DGM)	No		Institution	Single Country	1		anakinra; aprotinin; enoxaparin sodium; nadroparin		Biologic; Peptide; Polysaccharide; Protein; Recombinant Protein; Small Molecule	B01AB Heparin group; B02AB Proteinase inhibitors; D10B ANTI-ACNE PREPARATIONS FOR SYSTEMIC USE; J05AX Other antivirals; L04AC Interleukin inhibitors	Antithrombin III (ATIII or SERPINC1); Interleukin 1 Receptor Type 1 (CD121 Antigen Like Family Member A or Interleukin 1 Receptor Alpha or p80 or CD121a or IL1R1); Kallikrein (EC 3.4.21.); Plasminogen (Plasmin or PLG or EC 3.4.21.7)	Both	No	Subject (=18 years old) or legally authorized representative provides informed consent prior to initiation of any study procedures. When signed informed consent is not possible (e.g. due to restrictions to prevent viral transmission), verbal informed consent in the presence of a witness will be obtained and documented in the medical files. Signed informed consent will be obtained as soon as the s…	ALT/AST > 8 times the upper limit of normal Pregnancy or breastfeeding Allergy tany study medication Any medical condition which would impose an unacceptable safety hazard by participation in the study. Study drug-specific exclusion criteria: For Aprotinin: Known active thromboembolic disease, defined as a history of idiopathic (unprovoked) deep vein thrombosis or pulmonary embolism, recent (<3m)…	Adults; Dyspnea; Symptomatic Disease	Efficacy; Safety	The trial is in progress and results related to the study are yet to be published. Hence, GlobalData could not draw any conclusion.		18 Years
lanadelumab	Plasma Kallikrein (Fletcher Factor or Kininogenin or Plasma Prekallikrein or KLKB1 or EC 3.4.21.34) Inhibitor	Lanadelumab in Participants Hospitalized with COVID-19 Pneumonia	Withdrawn	Phase I	Coronavirus Disease 2019 (COVID-19) Pneumonia	Shire Pharmaceuticals International UC	NCT04460105	TAK-743-1002	Takeda Pharmaceutical Co Ltd	Dose Response;Multi-centered;Placebo-controlled;Treatment;Double Blind;Parallel Assignment;Randomized		This was an interventional, phase Ib, randomized, triple/double blind, parallel assignment, placebo-controlled, multi centered, repeated dose and treatment study to evaluate the safety, pharmacokinetic and pharmacodynamics of lanadelumab administered by intravenous (IV) infusion when added to standard-of-care (SoC) in adults hospitalized with COVID-19 pneumonia.Subjects were planned to be randomi…		The purpose of this study was to evaluate the safety, pharmacokinetic and pharmacodynamics of lanadelumab administered by intravenous (IV) infusion when added to standard-of-care (SoC) in adults hospitalized with COVID-19 pneumonia.	Number of Participants with Treatment emergent adverse events (TEAEs) - From start of study drug administration to follow-up (up to Day 29) Treatment-emergent adverse events are defined as Adverse events (AEs) with onset at the time of or following the start of treatment with study medication, or medical conditions present prior to the start of treatment but increasing in severity or relationship…	Pharmacokinetic (PK) Plasma Concentrations of Lanadelumab - Single-dose Cohort: Pre-dose, 1, 24, 72, 144, 216, 336 hours post-dose; Repeat-dose Cohort: Pre-dose, 1, 24, 72, 73, 144, 216, 336 hours post-dose Pharmacokinetic plasma concentrations of lanadelumab after a single and repeat intravenous (IV) doses will be assessed Percentage Change from Baseline in Plasma Kallikrein Activity (pKal) - Si…		No		Company	Single Country	2		lanadelumab		Antibody; Biologic; Monoclonal Antibody; Protein	B06AC Drugs used in hereditary angioedema; S01XA Other ophthalmologicals	Plasma Kallikrein (Fletcher Factor or Kininogenin or Plasma Prekallikrein or KLKB1 or EC 3.4.21.34)	Both	No	Males and females 18 years of age or older at the time of signing of the informed consent form (ICF) Hospitalized with evidence of COVID-19 pneumonia defined as: Severe acute respiratory syndrome coronavirus-2 (SARS-CoV-2) infection documented with polymerase chain reaction (PCR) of any specimen; eg respiratory, blood, urine, stool, other body fluid Presence of respiratory distress as indicated b…	Invasive mechanical ventilation (IMV) extracorporeal membrane oxygenation (ECMO) or with evidence of severe respiratory distress such that IMV/ECMO is imminent within 12 hours of randomization Where, in the opinion of the investigator, progression to death is imminent and inevitable within the next 24 hours, irrespective of the provision of treatments. Requiring vasopressor support (use of fluid …	Adults; Hospitalized	Pharmacodynamics; Pharmacokinetics; Safety	The trial was withdrawn due to challenges in site recruitment and lack of patient enrollment.		18 Years
apremilast	Complement C5 (C3 And PZP Like Alpha 2 Macroglobulin Domain Containing Protein 4 or C5) Inhibitor; Interleukin 17A (Cytotoxic T Lymphocyte Associated Antigen 8 or CTLA8 or IL17A) Inhibitor; Phosphodiesterase 4 (PDE4 or EC 3.1.4.53) Inhibitor; Plasma Kallikrein (Fletcher Factor or Kininogenin or Plasma Prekallikrein or KLKB1 or EC 3.4.21.34) Inhibitor	Study of Multiple Candidate Agents for the Treatment of Covid-19 in Hospitalized Patients	Ongoing, recruiting	Phase III	Coronavirus Disease 2019 (COVID-19)	Amgen Inc	HC-242568	COV-01;NCT04590586;2020-002594-10;EudraCT-2020-002594-10;242568;COV-01-004		Treatment;Randomized;Placebo-controlled;Parallel Assignment;Double Blind;Multi-centered		This is an interventional, phase III, randomized, double/quadruple blind, parallel assignment, multi centered, placebo-controlled and treatment study to assess the efficacy and safety of multiple candidate agents for the treatment of COVID-19 in hospitalized subjects.Subjects are randomized into six arms:ArmTypeInterventionDescriptionIExperimental Apremilast and standard of care (SoC) Subjects re…		The purpose of the study is to assess the efficacy and safety of multiple candidate agents for the treatment of COVID-19 in hospitalized subjects.	Assess the Efficacy and Safety of Multiple Candidate Agents for the Treatment of COVID-19 in Hospitalized Patients Time to confirmed clinical recovery - Baseline (Day 1) to Day 29 Confirmed clinical recovery means the participant is fit for discharge from hospital. Fit for discharge is defined by achieving a score of 6, 7, or 8 on the 8-point ordinal scale of clinical severity status, without bei…	Number of participants who achieve oxygen-free recovery at Day 29 - Day 29 Oxygen-free recovery is defined as participants who are alive, discharged, and not receiving supplement oxygen Number of participants who experience =2-point improvement from baseline or assessed as fit-for-discharge on the ordinal scale at Day 29 - Baseline (Day 1) to Day 29 Fit for discharge is defined by achieving a sco…		Yes		Company	Multinational	56		apremilast	ixekizumab; lanadelumab; zilucoplan	Antibody; Biologic; Monoclonal Antibody; Peptide; Protein; Small Molecule; Synthetic Peptide	A07E INTESTINAL ANTIINFLAMMATORY AGENTS; B06AB Other hem products; B06AC Drugs used in hereditary angioedema; D10B ANTI-ACNE PREPARATIONS FOR SYSTEMIC USE; D11AH Agents for dermatitis, excluding corticosteroids; G GENITO URINARY SYSTEM AND SEX HORMONES; J05AX Other antivirals; L04AA Selective immunosuppressants; L04AC Interleukin inhibitors; M01AX Other antiinflammatory and antirheumatic agents, …	Complement C5 (C3 And PZP Like Alpha 2 Macroglobulin Domain Containing Protein 4 or C5); Interleukin 17A (Cytotoxic T Lymphocyte Associated Antigen 8 or CTLA8 or IL17A); Phosphodiesterase 4 (PDE4 or EC 3.1.4.53); Plasma Kallikrein (Fletcher Factor or Kininogenin or Plasma Prekallikrein or KLKB1 or EC 3.4.21.34)	Both	No	Adults (=18 years of age) with active SARS-CoV-2 infection confirmed by laboratory tests and/or point of care tests (eg, commercial or public health assay, which is approved for emergency use). If no diagnostic test results are available that have been obtained during the previous 72 hours, then a test should be performed as part of the screening assessment A score of Grade 2 (hospitalized, on in…	Participant has any condition for which, in the opinion of the Investigator, participation would not be in the best interest of the participant (eg, compromise their well-being) or that could prevent, limit, or confound the protocol-specified assessments (eg, participants unable to swallow study medication tablets) Stage 4 severe chronic kidney disease or requiring dialysis Screening 12-lead elec…	Active Disease; Adults; Grade II; Grade III; Grade IV; Grade V; Hospitalized	Efficacy; Safety	The trial is in progress and results related to the study are yet to be published. Hence, GlobalData could not draw any conclusion.		18 Years
aprotinin	Kallikrein (KLK or EC 3.4.21.) Inhibitor; Plasminogen (Plasmin or PLG or EC 3.4.21.7) Inhibitor	An Open Non-comparative Study of the Efficacy and Safety of Aprotinin in Patients Hospitalized with COVID-19	Ongoing, not recruiting	Phase II	Coronavirus Disease 2019 (COVID-19)	Aviron	NCT04527133	COVID-APR-01		Single-centered;Treatment;Open-label;Nonrandomized		This is an interventional, non randomized, sequential assignment, open label, treatment and single centered study to determine the efficacy and safety of aprotinin intravenous infusion as add-on therapy to the standard of care in COVID 19.Subjects are assigned into following arms:ArmsTypeAssigned IntetventionDescriptionIExperimental - Stage 1, Group 1Aprotinin + Standard oif careSubjects receive …		The purpose of this study is to determine the efficacy and safety of aprotinin intravenous infusion as add-on therapy to the standard of care in COVID 19.	Time to elimination of SARS-CoV-2 virus - 10 days Time to two negative PCR tests with at least 24 hours interval [days] Time to CRP normalization - 10 days Time to CRP <10 mg/L [days] Time to D-dimer normalization - 10 days Time to D-dimer <243 ng/mL [days]	Time to body temperature normalization - 14 days Time to body temperature <37oC [days] Change in absolute neutrophil count (ANC) - baseline to Day 14 Change of ANC [cells/L] Change in white blood cells (WBC) - baseline to Day 14 Change of WBC [cells/L] Change of CRP - baseline to Day 14 Change of CRP [mg/L] Change of D-dimer - baseline to Day 14 Change of D-dimer [ng/mL] Change in fibrinogen - ba…		No		Company	Single Country	1		aprotinin		Biologic; Peptide	B02AB Proteinase inhibitors	Kallikrein (EC 3.4.21.); Plasminogen (Plasmin or PLG or EC 3.4.21.7)	Both	No	Signed Patient Information Sheet and Informed Consent Form for participation in the study Adult male or female =18 years of age Body mass < 90 kg Positive qualitative RNA SARS-CoV-2 PCR analysis at screening Score 4 on the WHO-OSCI (added at Stage 2) Subjects with moderate-to-severe disease with the follow conditions and symptoms: Pneumonia Fever > 38°C Blood serum CRP > 10 mg/L Agreement to use …	Severe disease with one of the follow criteria: Respiratory rate > 35 per minute that doesn't decrease after body temperature reducing to normal or subfebrile level Saturation = 93% at rest Partial pressure of arterial oxygen (PaO2) < 60 mmHg Oxygenation index (???2/FiO2) = 200 mmHg Partial pressure of arterial CO2 (PaCO2) > 60 mmHg Septic shock Chronic liver and kidney diseases in terminal stage…	Adults; Elders; Hospitalized; Pneumonia	Efficacy; Safety	The trial is in progress and interim results related to the study are yet to be published. Hence, GlobalData could not draw any conclusion.		18 Years
donidalorsen sodium	Plasma Kallikrein (Fletcher Factor or Kininogenin or Plasma Prekallikrein or KLKB1 or EC 3.4.21.34) Inhibitor	Antisense Therapy to Block the Kallikrein-kinin Pathway in COVID-19 (ASKCOV)	Ongoing, not recruiting	Phase II	Coronavirus Disease 2019 (COVID-19)	Hospital do Coracao	NCT04549922		Ionis Pharmaceuticals Inc;Hospital Moinhos de Vento;Brazilian Research in Intensive Care Network	Randomized;Parallel Assignment;Double Blind;Treatment;Placebo-controlled;Multi-centered		This is an interventional, phase IIb, pilot, investigator initiated, parallel assignment, randomized, quadruple/double blind, placebo controlled, multi centered and treatment study to assess the preliminary effects on the oxygenation parameters of an antisense oligonucleotide ISIS 721744 in inhibiting pre-kallikrein synthesis in subjects with moderate to severe COVID-19.Subjects are randomized in…	ASKCOV	The purpose of the study is to assess the preliminary effects on the oxygenation parameters of an antisense oligonucleotide ISIS 721744 in inhibiting pre-kallikrein synthesis in subjects with moderate to severe COVID-19.	Days alive without respiratory support (any supplemental oxygen) after 15 days (DAFOR15) - 15 days Number of days the patient is alive and not receiving any supplementary respiratory support (oxygen, non-invasive ventilation, high flow nasal catheter or mechanical ventilation) during 15 days To determine effectiveness in reducing the severity of respiratory complications in subjects with COVID-19	SOFA - Sequential Organ Failure Assessment Score up to 15 days after randomization - 15 days Sequential Organic Failure Assessment [SOFA]. This will be a primary secondary outcome. Analysis will check for trends in SOFA up to 15 days in a single model Need for mechanical ventilation - 30 days (or until hospital discharge) Intubation and initiation of mechanical ventilation for any given reason Du…		Yes		Institution	Single Country	3	As per the company presentation at the Virtual 39th Annual JP Morgan Healthcare Conference, study data readout expected in first half of 2021. https://ir.ionispharma.com/static-files/b8a4eccb-a717-4a23-baed-9a63ed724e40 (Slide No 27)As per the corporate presentation January 2021, study data readout expected in first half of 2021. https://ir.ionispharma.com/static-files/800d5393-8c08-4c20-8e48-166…	donidalorsen sodium		Antisense Oligonucleotide; Oligonucleotide	B06AC Drugs used in hereditary angioedema; J05AX Other antivirals	Plasma Kallikrein (Fletcher Factor or Kininogenin or Plasma Prekallikrein or KLKB1 or EC 3.4.21.34)	Both	No	Patients with COVID-19 who need supplemental oxygen Women must not be pregnant or breastfeeding, and must be surgically sterile or in the postmenopausal stage (without risk of becoming pregnant) Men must be surgically sterile or abstinent or, if they are having sex with risk of pregnancy, the subject must use an effective method of contraception from the moment they sign the informed consent form…	Patients on invasive mechanical ventilation or who may need mechanical ventilation for the next 24 hours. The use of non-invasive ventilation and/or a high-flow nasal catheter is permitted Patients with > 10 days since symptom onset or more than 48h of oxygen use Pregnancy, breast-feeding or risk of becoming pregnant Hemodynamically unstable (use of vasoconstrictors, such as norepinephrine, at an…	Adults; Elders; Hospitalized; Moderate to Severe Disease; Symptomatic Disease	Efficacy; Quality of Life; Safety	The trial is in progress and interim results related to the study are yet to be published. Hence, GlobalData could not draw any conclusion.		18 Years	80 Years
aprotinin	Kallikrein (KLK or EC 3.4.21.) Inhibitor; Plasminogen (Plasmin or PLG or EC 3.4.21.7) Inhibitor	Use of Aprotinine by Inhalation as an Antiviral for the Treatment of Sars-cov-2 (Covid-19) in Hospitalized Patients	Planned	Phase III	Coronavirus Disease 2019 (COVID-19) Pneumonia	General University Hospital of Ciudad Real	EudraCT-2020-002434-33	2020-002434-33;Aprotinin4.0		Randomized;Treatment;Single-centered		This is an interventional, phase III, randomized, treatment and single centered study to determine the use of aprotinine by inhalation as an antiviral for the treatment of sars-cov-2 (covid-19) in hospitalized subjects.Subjects will receive aprotinine inhalation.A total of 105 subjects are planned to be enrolled in this study.		The purpose of this study is to determine the use of aprotinine by inhalation as an antiviral for the treatment of sars-cov-2 (covid-19) in hospitalized subjects.	ICU admission - mortality	Improve clinical parameters in the successive days of follow-up in the intervention group - hospitalization Improve analytical parameters (hemogram, coagulation, and biochemicals) in the successive days of follow-up in the group of intervention - hospitalization Compare the SOFA Scale (respiratory complications, coagulation, liver, central nervous system disorders) in both groups at admission to …		No		Institution	Single Country	1		aprotinin		Biologic; Peptide	B02AB Proteinase inhibitors	Kallikrein (EC 3.4.21.); Plasminogen (Plasmin or PLG or EC 3.4.21.7)	Both	No	Patients 18 years of age and older, of either sex. They are not allowed healthy volunteers Patients with moderate pneumonia due to SARS-CoV-2 infection confirmed with diagnosis of polymerase chain reaction (PCR) before randomization. The patient must be hospitalized and require ongoing medical care for SARS-CoV-2. With saturation levels of O 2 peripheral capillary (SpO 2)> 90% breathing room air.…	Those patients who do not present the signed documents, or who whose informed consent is not obtained on a date prior to conducting the study or any specific intervention of it Patients who have had previous exposure to aprotinin in the last 6 months or with a known suspected allergy to aprotinin or high antiaprotinin IgG levels Patients with a history of hemorrhagic diathesis, venous thrombosis …	Adults; Hospitalized; Moderate Disease	Efficacy	The trial is not yet open for recruitment. Hence, GlobalData could not draw any conclusion.		18 Years	64 Years
RLS-0071	Both	A Study of RLS-0071 in Patients With Acute Lung Injury Due to COVID-19 Pneumonia in Early Respiratory Failure	Ongoing, recruiting	Phase I	Acute Lung Injury; Coronavirus Disease 2019 (COVID-19); Coronavirus Disease 2019 (COVID-19) Associated Acute Lung Injury; Coronavirus Disease 2019 (COVID-19) Pneumonia; Respiratory Failure	ReAlta Life Sciences Inc	NCT04574869;RLS-0071-101	NCT04574869;RLS-0071-102	Randomized;Placebo-controlled;Double Blind;Treatment;Multi-centered;Multiple Ascending Dose;Single Ascending Dose		This is an interventional, phase I, randomized, double blind, sequential assignment, placebo-controlled, single /multiple ascending dose, treatment and multi-centered study is to test the safety, tolerability, and efficacy of RLS-0071 for approximately 28 days in comparison to a placebo control in patients with acute lung injury due to COVID-19 pneumonia in early respiratory failure.Subjects are …		The purpose of the study is to test the safety, tolerability, and efficacy of RLS-0071 for approximately 28 days in comparison to a placebo control in patients with acute lung injury due to COVID-19 pneumonia in early respiratory failure.	Frequency and severity of Adverse Events, including Serious Adverse Events, by treatment group and dose level, including the frequency of premature discontinuation of study intervention due to Adverse Events - Through study completion at Day 28 following last dose	Incidence of clinically significant changes from baseline in clinical laboratory values, ADA, autoantibody panel, vital signs, physical examination, ECG, radiography, and concomitant medications. - Through study completion at Day 28 following last dose; (if positive ADA/antibodies, Day 90 and Day 180 following last dose) Number of patients with positive ADA titers after receiving a single dose (P…			No		Company	Single Country	1	As of July 2020, study initiation expected in third quarter of 2020.https://realtalifesciences.com/realta-life-sciences-announces-u-s-fda-clearance-of-first-investigational-new-drug-application-for-rls-0071/	RLS-0071	Biologic; Peptide	J01XX Other antibacterials; J05AX Other antivirals; L04AX Other immunosuppressants; N07XX Other nervous system drugs	Complement C1q Subcomponent	Complement C1q Subcomponent Inhibitor	No	Adult hospitalized subjects with pneumonia, early respiratory failure or acute lung injury secondary to COVID-19 Confirmed COVID-19 based on positive SARS-CoV-2 viral RNA PCR or antigen test Hypoxemia Radiographic evidence of opacification consistent with viral-related pneumonia Weight less than 150 kg Provide written informed consent	Endotracheal intubation and mechanical ventilation Noninvasive positive pressure ventilation without endotracheal intubation Requires chronic oxygen therapy Treatment with conventional synthetic disease-modifying antirheumatic drugs (DMARDs)/immunosuppressive agents for = 4 weeks duration within 3 months prior to the Screening visit Use of oral corticosteroids in a dose higher than prednisone 15 …	Adults; Early Stage Disease; Elders; Hospitalized	Efficacy; Pharmacodynamics; Pharmacokinetics; Safety	42	The trial is in progress and results related to the study are yet to be published. Hence, GlobalData could not draw any conclusion.	18 Years	69 Years
RLS-0071		A Phase I, Single Ascending Dose, Randomized, Double-blind, Placebo-controlled, Adaptive-design Study to Evaluate the Safety, Tolerability, Pharmacokinetics and Pharmacodynamics of RLS-0071 in Healthy Subjects	Ongoing, recruiting	Phase I	Acute Lung Injury; Coronavirus Disease 2019 (COVID-19); Respiratory Syncytial Virus (RSV) Infections; Unspecified Influenza Virus Infections	ReAlta Life Sciences Inc	GDC30026965		Single Ascending Dose;Treatment;Double Blind;Placebo-controlled;Randomized;Single-centered		This is an interventional, phase I, randomized, single ascending dose, first-in-human, double-blind, placebo-controlled, single-centered, adaptive-design and treatment study to evaluate the safety, tolerability, pharmacokinetics (PK) and pharmacodynamics (PD) of RLS-0071 in healthy subjects.Subjects are randomized into following arms:ArmsTypesAssigned InterventionDescriptionIExperimentalRLS-0071S…		The purpose of this study is to evaluate the safety, tolerability, pharmacokinetics (PK) and pharmacodynamics (PD) of RLS-0071 in healthy subjects.	To evaluate the safety, tolerability, pharmacokinetics (PK) and pharmacodynamics (PD) of RLS-0071				No	Altasciences Co Inc	Company	Single Country	1		RLS-0071	Biologic; Peptide	J01XX Other antibacterials; J05AX Other antivirals; L04AX Other immunosuppressants; N07XX Other nervous system drugs	Complement C1q Subcomponent	Complement C1q Subcomponent Inhibitor	Yes	Healthy subjects			Pharmacodynamics; Pharmacokinetics; Safety		The trial is in progress and results related to the study are yet to be published. Hence, GlobalData could not draw any conclusion.
aspirin;convalescent plasma;nafamostat mesylate	Antithrombin III (ATIII or SERPINC1) Activator; Complement C1s Subcomponent (C1 Esterase or Complement Component 1 Subcomponent S or C1S or EC 3.4.21.42) Inhibitor; Prostaglandin G/H Synthase 1 (Cyclooxygenase 1 or COX1 or Prostaglandin Endoperoxide Synthase 1 or Prostaglandin H2 Synthase 1 or PTGS1 or EC 1.14.99.1) Inhibitor; Prostaglandin G/H Synthase 2 (Cyclooxygenase 2 or COX2 or Prostaglandi…	Australasian COVID-19 Trial (ASCOT) ADAptive Platform Trial (ASCOT ADAPT)	Ongoing, recruiting	Phase III	Coronavirus Disease 2019 (COVID-19)	University of Melbourne	GDC30023275	ACTRN12620000445976;U1111-1250-5165;NCT04483960;ERM 62646-A;2020-005963-29;EudraCT-2020-005963-29	RBWH Foundation;University of Queensland;Hunter Medical Research Institute;The Pratt Foundation;Royal Brisbane and Women''s Hospital;Hospital Research Foundation;Australasian Society for Infectious Diseases;The Peter Doherty Institute for Infection and Immunity;Middlemore Clinical Trials Trust;Medical Research Future Fund;The George Institute for Global Health;Minderoo Foundation;Health Research …	Multi-centered;Treatment;Prevention;Active control;Randomized;Factorial Assignment;Open-label		This is an interventional, phase III, investigator-initiated, active controlled, treatment, prevention, randomized, open-label, factorial assignment, adaptive, international and multi-centered study to assess the effects of an anti-HIV drug called lopinavir/ritonavir and an anti-malaria drug called hydroxychloroquine in the treatment of COVID-19 and prevent ICU admission, mechanical ventilation a…	ASCOT ADAPT	The purpose of this study is to assess clinical, virological and immunological outcomes in subjects with SARS-CoV-2 infection (COVID-19) treated with lopinavir/ritonavir and/or hydroxychloroquine compared to standard of care.	Death from any cause or requirement of new intensive respiratory support (invasive or non-invasive ventilation) or vasopressor/inotropic support. - 28 days This includes any participant who receives non-invasive mechanical ventilation (either CPAP or BIPAP, apart from the below considerations) any time after enrolment even if not transferred to ICU. It does NOT include the use of humidified high-…	Time to clinical recovery - 28 days Defined as the first day, during the 28 days after enrolment, on which a patient satisfies categories 1, 2, or 3 on the WHO eight-point ordinal outcome scale. For the purposes of this outcome measure, it will be assumed that the participant is not hospitalised on the first day following discharge WHO 8-point ordinal outcome scale - 28 days The ordinal score is:…	Denmark: Danish Health and Medicines Authority (DHMA)	No		Institution	Multinational	92	As per the RBWH foundation, The trial should be completed within three to four months, although this does depend on the number of subjects enrolled in the trials. Around 60 hospitals across Australia have expressed interest in joining the trial. Additionally 56 hospitals has shown interest.https://www.rbwhfoundation.com.au/coronavirus-action-fund/	aspirin; convalescent plasma; nafamostat mesylate	dalteparin sodium; enoxaparin sodium; tinzaparin	Biologic; Blood Derivative; Polysaccharide; Small Molecule	B01AB Heparin group; B01AC Platelet aggregation inhibitors excl. heparin; B02BD Blood coagulation factors; N02BA Salicylic acid and derivatives	Antithrombin III (ATIII or SERPINC1); Complement C1s Subcomponent (C1 Esterase or Complement Component 1 Subcomponent S or C1S or EC 3.4.21.42); Prostaglandin G/H Synthase 1 (Cyclooxygenase 1 or COX1 or Prostaglandin Endoperoxide Synthase 1 or Prostaglandin H2 Synthase 1 or PTGS1 or EC 1.14.99.1); Prostaglandin G/H Synthase 2 (Cyclooxygenase 2 or COX2 or Prostaglandin Endoperoxide Synthase 2 or P…	Both	No	Age = 18 years Admitted to an acute-care hospital Confirmed SARS-CoV-2 by nucleic acid testing in the past 14 days Able to be randomized within 14 days of symptom onset At least one symptom or sign attributable to SARS-CoV-2 infection	A. Overall platform exclusions: Currently receiving acute intensive respiratory support (invasive or non-invasive mechanical ventilation) or vasopressor/inotropic support. Note, participants already on community based non-invasive ventilation (either CPAP or BiPAP) can still be recruited. Humidified high flow nasal oxygen will not be considered an exclusion criterion Previous participation in the…	Adults; Elders; Hospitalized	Efficacy; Quality of Life; Safety	The trial is in progress and results related to the study are yet to be published. Hence, GlobalData could not draw at any conclusion.		18 Years
nafamostat mesylate	Complement C1s Subcomponent (C1 Esterase or Complement Component 1 Subcomponent S or C1S or EC 3.4.21.42) Inhibitor; HIV 1 Retropepsin (HIV Aspartyl Protease or HIV Proteinase or Retroproteinase or Gag Protease or HIV Aspartyl Protease or EC 3.4.23.16) Inhibitor; HIV 2 Retropepsin (HIV 2 Protease or EC 3.4.23.47) Inhibitor; Major Histocompatibility Complex (MHC) Inhibitor; Serine Protease Hepsin …	Clinical Efficacy of Nafamostat Mesylate for COVID-19 Pneumonia	Planned	Phase II/III	Coronavirus Disease 2019 (COVID-19); Coronavirus Disease 2019 (COVID-19) Pneumonia; Pneumonia	Gyeongsang National University Hospital	GDC30023566	KCT0005003;GNUH-2020-04-012;NCT04418128;2020-04-012;202000289	Ministry of Science, ICT & Future Planning	Controlled;Randomized;Open-label;Multi-centered;Parallel Assignment;Treatment		This is an interventional, phase II/III, randomized, open label, controlled, treatment, parallel assignment and multi centered study to evaluate the effect of nafamostat mesilate in subjects with COVID19 pneumonia.Subjects are randomized into following arms:ArmTypeInterventionDescriptionI (n=42)ExperimentalNafamostat mesilate (Futhan) plus Conventional treatmentSubjects receive nafamostat mesylat…		The purpose of the study is to evaluate the effect of nafamostat mesilate in subjects with COVID19 pneumonia.	Proportion of patients with clinical improvement as defined by live discharge from hospital or a decline of 2 categories on the seven-category ordinal scale of clinical status - Day 14 and Day 28 Proportion of patients with clinical improvement as defined by live discharge from hospital or a decline of 2 categories on the seven-category ordinal scale of clinical status Seven-category ordinal scal…	Time to clinical improvement (TTCI) - up to 28 days Time to clinical improvement (TTCI) was defined as time from randomization to a decline of 2 categories on the seven-category ordinal scale of clinical status or live discharge from the hospital, whichever came first Clinical status assessed by 7-category ordinal scale - days 7, 14, and 28 Seven-category ordinal scale of clinical status Not hosp…		No		Institution	Single Country	6	As of May 2020, study initiation expected at the earliest.https://www.sunpharma.com/media/press-releases	nafamostat mesylate	(lopinavir + ritonavir); hydroxychloroquine; oxygen; undisclosed antibiotic	Small Molecule	B02BD Blood coagulation factors; J05AR Antivirals for treatment of HIV infections, combinations; P01BA Aminoquinolines	Complement C1s Subcomponent (C1 Esterase or Complement Component 1 Subcomponent S or C1S or EC 3.4.21.42); HIV 1 Retropepsin (HIV Aspartyl Protease or HIV Proteinase or Retroproteinase or Gag Protease or HIV Aspartyl Protease or EC 3.4.23.16); HIV 2 Retropepsin (HIV 2 Protease or EC 3.4.23.47); Major Histocompatibility Complex (MHC); Serine Protease Hepsin (Transmembrane Protease Serine 1 or HPN …	Both	No	18 years old or older Patients who have been confirmed of COVID-19 infection and has evidence for pneumonia Confirmation of COVID-19 infection by RT-PCR of SARS-CoV-2 Definite diagnosis of new infiltration of the lungs by chest CT scan of chest radiographic inspection Patients who are within 72 hours of COVID-19 pneumonia confirmation Patients with 3 (hospitalization, not requiring supplemental o…	Patients who have a record of HIV or AIDS Female patients, either who are pregnant within 6 months before the investigation, who breast-fed babies within 3 months before the investigation, or who may get pregnant or breast-feed within 1 month after the investigation is over Patients at high risk of death within 3 days of randomized assignment, by the judge of the investigator Patients with liver …	Adults; Hospitalized	Efficacy; Safety	The trial is not yet open for recruitment. Hence, GlobalData could not draw any conclusion.		18 Years
nafamostat	Complement C1s Subcomponent (C1 Esterase or Complement Component 1 Subcomponent S or C1S or EC 3.4.21.42) Inhibitor; Serine Protease Hepsin (Transmembrane Protease Serine 1 or HPN or EC 3.4.21.106) Inhibitor	Efficacy of Nafamostat in Covid-19 Patients (RACONA Study)	Planned	Phase II/III	Coronavirus Disease 2019 (COVID-19)	University Hospital Padova	NCT04352400	RACONA Nafamostat	Yokohama City University ;University of Zurich	Randomized;Placebo-controlled;Parallel Assignment;Double Blind;Treatment;Prospective	The stated hypothesis is that nafamostat is useful in COVID-19 lung involvement because COVID-19 entails activation of the coagulation cascade, pulmonary embolism, and bacterial superinfections.	This is an interventional, phase II/III, randomized, double blind, parallel assignment, placebo-controlled, prospective, treatment study is to assess the efficacy of the transmembrane protease serine 2 (tmprss2) inhibitor nafamostatSubjects will be randomized into two arms:ArmsTypeInterventionDescriptionIActive ComparatorNafamostatSubjects will receive nafamostat mesylate intravenously as a conti…	RACONA	The purpose of the study is to assess the efficacy of the transmembrane protease serine 2 (tmprss2) inhibitor nafamostat	Time-to-clinical improvement - day 1 until day 28 Time-to-clinical improvement (time from randomization to an improvement of two points (from the status at randomization) on a 7 category ordinal scale or live discharge from the hospital, whichever came first	Responders - day 1 until day 28 Rate of patients showing improvement of 2 points in 7 category ordinal scale (with 7 points the worst)(PubMed ID: 32187464) Critical or dead patients - day 1 until day 28 Proportion of patients who will progress to critical illness/death pO2/FiO2 ratio - day 1 until day 28 Change in pO2/FiO2 ratio over time SOFA score over time - day 1 until day 28 Change Sequentia…		Yes		Institution	Single Country	1	As of May 2020, study initiation expected at the earliest.https://www.sunpharma.com/media/press-releases	nafamostat		Small Molecule	B02BD Blood coagulation factors	Complement C1s Subcomponent (C1 Esterase or Complement Component 1 Subcomponent S or C1S or EC 3.4.21.42); Serine Protease Hepsin (Transmembrane Protease Serine 1 or HPN or EC 3.4.21.106)	Both	No	Hospitalized, COVID-19 positive, between 18 and = 85 years of age Signed Inform Consent Form Body temperature > 37.3 ? Oxygenation criterion (any of the following): i) Oxygen saturation =94% on Room Air; ii) PaO2/FiO2 ratio =300 mmHg but > 100 mmHg, if patient on supplemental oxygen; iii) SpO2/FiO2<200 if no arterial blood gas available Respiratory rate (RR) = 25 beats/min	Pregnant or lactating females Unwillingness or inability to complete the study Rapidly deteriorating clinical condition or low likelihood to complete the study according to the investigator eGFR < 30 ml/min/m2 assessed with CKD EPI formula Current or chronic history of liver disease (Child Pugh score = 10), or known hepatic or biliary abnormalities Participation in a clinical trial with an invest…	Adults; Elders; Hospitalized	Efficacy	The trial is not yet open for recruitment. Hence, GlobalData could not draw any conclusion.		18 Years	85 Years
conestat alfa	Complement C1s Subcomponent (C1 Esterase or Complement Component 1 Subcomponent S or C1S or EC 3.4.21.42) Inhibitor	Conestat Alfa in the Prevention of Severe SARS-CoV-2 Infection in Hospitalized Patients with COVID-19	Ongoing, recruiting	Phase II	Acute Lung Injury; Acute Respiratory Distress Syndrome; Coronavirus Disease 2019 (COVID-19); Coronavirus Disease 2019 (COVID-19) Pneumonia	University of Basel	GDC30023632	NCT04414631;2020-01252;me20Osthoff3	Pharming Group NV;Swiss National Science Foundation	Treatment;Prevention;Open-label;Parallel Assignment;Randomized;Controlled;Multi-centered		This is an interventional, phase IIa, investigator-initiated, randomized, controlled, parallel assignment, open label, multi national, treatment, prevention and multi centered study to analyze if administration of conestat alfa for 72 hours in addition to standard of care (SOC) in subjects hospitalized with non-critical SARS-CoV-2 pneumonia (WHO Ordinal Scale Score 3 or 4) reduces the risk of dis…	PROTECT-COVID-19	The purpose of this study is to analyze if administration of conestat alfa for 72 hours in addition to standard of care (SOC) in subjects hospitalized with non-critical SARS-CoV-2 pneumonia (WHO Ordinal Scale Score 3 or 4) reduces the risk of disease progression to acute lung injury (ALI) and acute respiratory distress syndrome (ARDS).	Disease severity - on day 7 Disease severity on the 7-point Ordinal World Health Organization (WHO) scale (for the current study, score 0 will be omitted and score 6 and 7 will be combined) from 1 (no limitation of activities) to 7 (death). the ordinal scale measures illness severity over time. This endpoint has been suggested by WHO for clinical trials in patients with COVID-19	Time to clinical improvement - within 14 days after enrolment Time to clinical improvement (time from randomization to an improvement of two points on the seven-category WHO ordinal scale or live discharge from hospital, whichever came first) Proportion of participants alive and not having required invasive or non-invasive ventilation - at 14 days after enrolment Proportion of participants alive …		Yes		Institution	Multinational	5	As per company presentation January 2021, Study to be extended to additional clinical centres in Switzerland, Mexico and Brazil.https://www.pharming.com/sites/default/files/imce/Download%20library%20files/Pharming%20Group%20presentation%20JAN2021.pdf (Slide No: 11)As of August 2020, Study to be extended to additional clinical centres in Switzerland, Mexico and Brazil.https://www.pharming.com/site…	conestat alfa		Biologic; Protein; Recombinant Protein	A16AX Various alimentary tract and metabolism products; B06AC Drugs used in hereditary angioedema; C01EB Other cardiac preparations; J05AX Other antivirals; L04A IMMUNOSUPPRESSANTS	Complement C1s Subcomponent (C1 Esterase or Complement Component 1 Subcomponent S or C1S or EC 3.4.21.42)	Both	No	Subjects with confirmed COVID-19 infections, requiring hospitalization due to significant COVID-19 related symptoms Informed Consent as documented by signature Admitted to the hospital because of confirmed (by a positive SARS-CoV-2 PCR result) COVID-19 infection Evidence of pulmonary involvement on CT scan or X-ray of the chest (e.g. ground glass opacities) Symptom onset within the previous 10 da…	Contraindications to the class of drugs under study (C1 esterase inhibitor), e.g. known hypersensitivity or allergy to class of drugs or the investigational product Treatment with tocilizumab or another Il-6R or Il-6 inhibitor before enrolment History or suspicion of allergy to rabbits Women who are pregnant or breast feeding Active or planned treatment with any other complement inhibitor Liver c…	Acute Disease/Symptoms; Adults; Cardiovascular Disease Risk; Chronic Kidney Disease (CKD); Chronic Obstructive Pulmonary Disease; Elders; Hospitalized; Hypertension; Obese; Progressive Disease; Severe Disease; Symptomatic Disease	Efficacy; Pharmacodynamics; Pharmacokinetics; Safety	The trial is in progress and results related to the study are yet to be published. Hence, GlobalData could not draw any conclusion.		18 Years	85 Years
favipiravir;nafamostat mesylate	Complement C1s Subcomponent (C1 Esterase or Complement Component 1 Subcomponent S or C1S or EC 3.4.21.42) Inhibitor; RNA Directed RNA Polymerase (EC 2.7.7.48) Inhibitor; Serine Protease Hepsin (Transmembrane Protease Serine 1 or HPN or EC 3.4.21.106) Inhibitor	Combination Therapy of Favipiravir and Nafamostat Mesilate in Patients with COVID-19 Pneumonia	Ongoing, recruiting	Phase III	Coronavirus Disease 2019 (COVID-19) Pneumonia	The University of Tokyo Hospital	jRCTs031200026		University of Tokyo Foundation	Randomized;Active control;Parallel Assignment;Single Blind;Treatment;Multi-centered		This is an interventional, phase III, randomized, parallel assignment, active control, single blinded, treatment and multi centered study to compare the effects between favipiravir alone and combination of favipiravir and nafamostat mesylate in subjects with coronavirus infection (COVID-19) with pneumonia.Subjects are randomized into following groups:GroupsInterventionDescriptionIFavipiravirSubje…		The purpose of the study is to compare the effects between favipiravir alone and combination of favipiravir and nafamostat mesylate in subjects with coronavirus infection (COVID-19) with pneumonia	Change in patient condition on a 10-point scale from baseline to day7	Change in patient condition on a 10-point scale from baseline to day4 and day8 Change in SARS-CoV-2 viral load Duration of fever and respiratory symptom Change of clinical manifestations Change of vital signs Change of NEWS (National Early Warning Score) Remission rate of chest image findings Ratio of patients who required oxygen administration and mean duration of oxygen administration Ratio of …		No		Institution	Single Country	1		favipiravir; nafamostat mesylate		Small Molecule	B02BD Blood coagulation factors; J05 ANTIVIRALS FOR SYSTEMIC USE; J05AX Other antivirals	Complement C1s Subcomponent (C1 Esterase or Complement Component 1 Subcomponent S or C1S or EC 3.4.21.42); RNA Directed RNA Polymerase (EC 2.7.7.48); Serine Protease Hepsin (Transmembrane Protease Serine 1 or HPN or EC 3.4.21.106)	Both	No	Patients who have given written consent to participate in the study SARS-CoV-2 PCR positive Patients with pneumonia on chest image Patients with fever over 37.5 degrees Pregnancy test-negative	Patients with fever over 37.5 degrees for more than 10 days Patients having less than 93% of oxygen saturation (SpO2) in without the oxygen administration Patients having cardiac dysfunctions such as congestive heart failure, having severe liver dysfunction, and having renal dysfunction requiring dialysis Patients having history of gout or currently undergoing treatment of gout or hyperuricemia P…	Adults; Elders; Symptomatic Disease	Efficacy; Safety	The trial is in progress and results related to the study are yet to be published. Hence, GlobalData could not draw any conclusion.		20 Years	75 Years
C1 esterase inhibitor (human);icatibant acetate	B2 Bradykinin Receptor (BK2 Receptor or BDKRB2) Antagonist; Complement C1s Subcomponent (C1 Esterase or Complement Component 1 Subcomponent S or C1S or EC 3.4.21.42) Inhibitor	The Effect of an Inhibitor of Pulmonary Inflammation in Patients with Covid-19	Ongoing, recruiting	Phase II/III	Coronavirus Disease 2019 (COVID-19); Coronavirus Disease 2019 (COVID-19) Pneumonia; Pulmonary Inflammation	Faculty of Medical Sciences	RBR-5s2mqg	U1111-1250-1843;30227920.9.0000.5404;3.979.595	Sao Paulo Research Foundation;University of Campinas Brazil	Single-centered;Treatment;Open-label;Parallel Assignment;Active control;Randomized	The stated hypothesis was that increased bradykinin in the lungs is an important mechanism driving the development of pneumonia and respiratory failure in COVID-19.	This is an interventional, phase II/III, superiority randomized, active control, parallel assignment, three arm, proof-of-concept, open-label, treatment and single-centered study to assess the efficacy and safety of pharmacological inhibition of bradykinin for the treatment of Covid-19.Subjects are randomized into following arms 1:1:1 ratio:ArmTypeInterventionDescriptionI (n=10)ExperimentalFirazy…		The purpose of this study is to assess the efficacy and safety of pharmacological inhibition of bradykinin for the treatment of Covid-19.	Time to clinical improvement (TTCI), which refers to the time from randomization to an improvement of two points on the seven-category ordinal scale stated below or live discharge from the hospital: not hospitalized with a resumption of normal activities not hospitalized, but unable to resume normal activities hospitalized, not requiring supplemental oxygen hospitalized, requiring supplemental ox…	Patient’s clinical status, measured on day 7, day 14 and day 21 after randomization, according to the ordinal scale of seven categories indicated below : not hospitalized with a resumption of normal activities not hospitalized, but unable to resume normal activities hospitalized, not requiring supplemental oxygen hospitalized, requiring supplemental oxygen hospitalized, requiring nasal high-flow …		No		Institution	Single Country	1		C1 esterase inhibitor (human); icatibant acetate		Biologic; Peptide; Protein; Synthetic Peptide	B06AC Drugs used in hereditary angioedema; D11AX Other dermatologicals; L04A IMMUNOSUPPRESSANTS; N02 ANALGESICS	B2 Bradykinin Receptor (BK2 Receptor or BDKRB2); Complement C1s Subcomponent (C1 Esterase or Complement Component 1 Subcomponent S or C1S or EC 3.4.21.42)	Both	No	Patients aged 18 years at the time of signing Consent Form 12 days since onset of the symptoms until the start of treatment, SARS-CoV-2 diagnosis by RT-PCR method, pneumonia confirmed by computed tomography of the chest hospitalized patients with a SpO2 < 94% in ambient air or Pa02/FiO2 < 300 mmHg, the patient or responsible family member (incapacitated patients) must have signed the consent form…	Women in pregnancy or breastfeeding (pregnancy-beta-HCG-test will be performed in women of childbearing age) known severe renal impairment (estimated glomerular filtration rate < 30 ml/min/1.73 m2), or patients receiving continuous renal replacement therapy (hemodialysis or peritoneal dialysis) or previous renal transplant; known severe liver disease (AST or ALT 5X above the reference value) pati…	Adults; Elders; Hospitalized; Symptomatic Disease	Efficacy; Safety	The trial is in progress. Based on the results published, Globaldata inferred that lack of findings regarding mortality and time to clinical improvement could be attributed to small sample size and beginning the intervention at a late stage		18 Years
celecoxib;cenicriviroc;dornase alfa;famotidine;IC-14;icatibant acetate;narsoplimab;razuprotafib	B2 Bradykinin Receptor (BK2 Receptor or BDKRB2) Antagonist; C-C Chemokine Receptor Type 2 (Monocyte Chemoattractant Protein 1 Receptor or CD192 or CCR2) Antagonist; C-C Chemokine Receptor Type 5 (CHEMR13 or HIV 1 Fusion Coreceptor or CD195 or CCR5) Antagonist; DNA Synthesis Inhibitor; Histamine H2 Receptor (Gastric Receptor I or HRH2) Antagonist; Mannan Binding Lectin Serine Protease 2 (Mannose B…	I-SPY COVID-19 TRIAL: An Adaptive Platform Trial for Critically Ill Patients (I-SPY_COVID)	Ongoing, recruiting	Phase II	Coronavirus Disease 2019 (COVID-19); Coronavirus Disease 2019 (COVID-19) Associated Acute Respiratory Distress Syndrome	Quantum Leap Health Care Collaborative	GDC30023993	NCT04488081	University of California San Francisco;University of Pennsylvania;University of Minnesota;Emory University;University of Alabama at Birmingham;University of California San Diego;University of Colorado Denver;University of Southern California;Yale University;Columbia University;Wake Forest University Health Sciences;Sanford Health;Montefiore Medical Center;Long Beach Memorial Medical Center;George…	Open-label;Parallel Assignment;Active control;Randomized;Treatment;Multi-centered	The stated hypothesis of the study is to stabilize and repair the blood vessels in the lung and improve gas exchange.	This is an interventional, phase II, randomized, active controlled, parallel assignment, open label, treatment, multi-centered, Bayesian design and platform trial study to rapidly screen promising agents, in the setting of an adaptive platform trial, for treatment of critically ill COVID-19 subjects.In this phase 2 platform design, agents identified with a signal suggesting a big impact on reduci…	I-SPY COVID Trial	The purpose of this study is to rapidly screen promising agents, in the setting of an adaptive platform trial, for treatment of critically ill COVID-19 subjects.	To assess razuprotafib’s potential to sufficiently stabilize the pulmonary vasculature, in order to slow or prevent the progression of COVID-19 associated pulmonary pathology, decrease the need for ventilator support, and reduce mortality Identify agents that will result in substantial improvements to the clinical condition of participants with COVID-19 - Up to 28 days Time to achieve durable cha…	Improvement in disease severity - Up to 60 days % of COVID-19 level 5 who never progress to COVID-19 level 6/7 Health care utilization - Up to 60 days Ventilator-free Days Frequency of serious AEs - Up to 60 days Total grade 3 or higher AEs by arm and total number of patients with grade 3 or higher AEs by arm Total grade 3 or higher AEs of special interest by arm and total number of patients with…		No		Institution	Single Country	10	As per FY2020 third quarter earnings announcement presentation February 2021, final analysis expected in first half fiscal year 2021.https://www.takeda.com/48fe84/siteassets/system/investors/quarterly-announcements/fy2020/qr2020_q3_p01_en.pdf (Slide No: 6)As of December 2020, additional updates expected in first half of 2021.https://ir.aerpio.com/news-releases/news-release-details/aerpio-announce…	celecoxib; cenicriviroc; dornase alfa; famotidine; IC-14; icatibant acetate; narsoplimab; razuprotafib	aviptadil; remdesivir	Antibody; Biologic; Enzyme; Monoclonal Antibody; Peptide; Protein; Recombinant Enzyme; Small Molecule; Synthetic Peptide	A03AX Other drugs for functional gastrointestinal disorders; A05BA Liver therapy; A10X OTHER DRUGS USED IN DIABETES; B06AC Drugs used in hereditary angioedema; C01EB Other cardiac preparations; C02KX Antihypertensives for pulmonary arterial hypertension; D11AX Other dermatologicals; G04BX Other urologicals; J05AX Other antivirals; J06BB Specific immunoglobulins; L01XX Other antineoplastic agents;…	B2 Bradykinin Receptor (BK2 Receptor or BDKRB2); C-C Chemokine Receptor Type 2 (Monocyte Chemoattractant Protein 1 Receptor or CD192 or CCR2); C-C Chemokine Receptor Type 5 (CHEMR13 or HIV 1 Fusion Coreceptor or CD195 or CCR5); DNA; Histamine H2 Receptor (Gastric Receptor I or HRH2); Mannan Binding Lectin Serine Protease 2 (Mannose Binding Protein Associated Serine Protease 2 or MBL Associated Se…	Both	No	Subjects with acute respiratory distress syndrome (ARDS) in with moderate to severe COVID-19 Male or Female, at least 18 years old Admitted to the hospital and placed on high flow oxygen (greater than 6L by nasal cannula or mask delivery system) or intubated for the treatment of (established or presumed) COVID-19 Informed consent provided by the patient or health care proxy Confirmation of SARS-C…	Pregnant or breastfeeding women History of allergic reactions attributed to compounds of similar chemical or biologic composition to study agent based on review of the medical record and patient history Comfort measures only Acute or chronic liver disease with a Child-Pugh score greater than 11 Resident for more than six months at a skilled nursing facility Estimated mortality greater than 50% ov…	Adults; Critically Ill; Elders; Hospitalized; Moderate to Severe Disease	Efficacy; Safety	The trial is in progress. Based on the results reported, GlobalData inferred that razuprotafib, apremilast did not show clinically significant decline in systolic blood pressure so discontinuing its administration in COVID-19 subjects.		18 Years
nafamostat mesylate	Antithrombin III (ATIII or SERPINC1) Activator; Complement C1s Subcomponent (C1 Esterase or Complement Component 1 Subcomponent S or C1S or EC 3.4.21.42) Inhibitor; Serine Protease Hepsin (Transmembrane Protease Serine 1 or HPN or EC 3.4.21.106) Inhibitor; Transmembrane Protease Serine 2 (Serine Protease 10 or TMPRSS2 or EC 3.4.21.) Inhibitor	A Study to Evaluate the Efficacy and Safety of Nafamostat Mesilate in Treatment of Coronavirus Infection	Completed	Phase II	Coronavirus Disease 2019 (COVID-19); Pneumonia	Sun Pharmaceutical Industries Ltd	GDC30024064	CTRI/2020/06/026220;ICR/20/004		Multi-centered;Open-label;Parallel Assignment;Controlled;Randomized;Treatment		This was an interventional, phase II, randomized, controlled, comparative, parallel assignment, open-label, and multi-centered study to assess the efficacy and safety of nafamostat mesilate in the treatment of moderate COVID-19 disease.Subjects were randomized into following arms:ArmsTypesAssigned InterventionDescriptionIExperimentalNafamostat Mesilate Injection 50 mg/ 100 mg vial Subjects receiv…		The purpose of study was to assess the efficacy and safety of nafamostat mesilate in the treatment of moderate COVID-19 disease.	Proportion of patients showing clinical improvement - by Day 14	Proportion of patients showing clinical improvement- by Day 7 and Day 28 Time to clinical improvement- upto Day 28 Time to improvement of lung imaging - upto Day 28 Percent change in 24 hour PaO2/FiO2 ratio on days 7, 14, Day of discharge compared to baseline - Day 7, Day 14 and Day of Discharge Time to normalization of fever without use of antipyretics in last 24 hours - upto Day 28 Time to firs…		No		Company	Single Country	17		nafamostat mesylate	enoxaparin sodium	Biologic; Polysaccharide; Small Molecule	B01AB Heparin group; B02BD Blood coagulation factors; J05AX Other antivirals	Antithrombin III (ATIII or SERPINC1); Complement C1s Subcomponent (C1 Esterase or Complement Component 1 Subcomponent S or C1S or EC 3.4.21.42); Serine Protease Hepsin (Transmembrane Protease Serine 1 or HPN or EC 3.4.21.106); Transmembrane Protease Serine 2 (Serine Protease 10 or TMPRSS2 or EC 3.4.21.)	Both	No	Subjects will be included in the study if they meet all of the following criteria: Male or non-pregnant, non-lactating female patient aged = 18 and = 65 years Patient presenting with symptoms of fever (axillary = 98.6°F or oral = 99.5°F) with cough/shortness of breath Patient with Moderate COVID -19 infection meeting the clinical criteria of (note) - Pneumonia (confirmed on chest imaging) and Res…	Patient will be deemed ineligible to participate in the study if he/she fulfils any of the following criteria: Patient requiring extracorporeal membrane oxygenation (ECMO) or invasive ventilation Patient with multiple organ failure requiring ICU monitoring and the treatment Patient with rapidly deteriorating clinical condition or low likelihood to complete the study according to the investigator …	Adults; Hospitalized; Moderate Disease	Efficacy; Safety	The trial was completed, references for results related to this study could not be obtained. Hence, GlobalData could not draw any conclusion.		18 Years	65 Years
conestat alfa	Complement C1s Subcomponent (C1 Esterase or Complement Component 1 Subcomponent S or C1S or EC 3.4.21.42) Inhibitor	Prevention of Severe SARS-CoV-2 Infection in Hospitalized Patients With COVID-19	Ongoing, recruiting	Phase II	Acute Lung Injury; Coronavirus Disease 2019 (COVID-19)	Pharming Group NV	NCT04530136	C1 6201		Randomized;Controlled;Parallel Assignment;Single Blind;Treatment;Multi-centered;Open-label		This is an interventional, pilot, phase II, randomized, parallel assignment, open-label, controlled, single blinded, treatment and multi centered study to evaluate the effect of rhC1-INH (ruconest) in reducing the risk of disease progression in subjects with confirmed COVID-19.ALI (Acute Lung Injury) requiring mechanical ventilation, or increase the chance of a faster clinical improvement is comp…	PROTECT-COVID-19-US	The purpose of the study is to evaluate the effect of rhC1-INH (ruconest) in reducing the risk of disease progression in subjects with confirmed COVID-19.	Disease Severity on the 7-Point WHO Ordinal Scale - Assessed on each day after enrollment (worst status) with the use of the WHO Ordinal Scale and the score on day 7 will be analyzed stratified by its baseline value The primary endpoint will be the disease severity on the 7-point WHO Ordinal Scale on day 7. This endpoint has been suggested by WHO for clinical trials in patients with COVID-19	Clinical improvement - Daily until day 14 At least 2 points Ordinal Scale for Clinical Improvement, clinical severity will be assessed Invasive or non-invasive ventilation - Daily until day 14 Admission to ICU with invasive or non-invasive ventilation or death will be assessed Acute Lung Injury - Daily until day 14 Patients with ALI within 14 days after enrollment, PaO2/FiO2 will be determined da…		No		Company	Single Country	1		conestat alfa		Biologic; Protein; Recombinant Protein	A16AX Various alimentary tract and metabolism products; B06AC Drugs used in hereditary angioedema; C01EB Other cardiac preparations; J05AX Other antivirals; L04A IMMUNOSUPPRESSANTS	Complement C1s Subcomponent (C1 Esterase or Complement Component 1 Subcomponent S or C1S or EC 3.4.21.42)	Both	No	Age 18-85 years Admitted to the hospital because of confirmed positive SARS-CoV-2 (COVID-19 infection) Evidence of pulmonary involvement on CT scan or X-Ray of the chest Symptom onset within the previous 10 days AND at least one additional risk factor for progression to mechanical ventilation: Arterial hypertension >50 years Obesity (BMI>30.0 kg/m2) History of cardiovascular disease Chronic pulmo…	Contraindications to the class of drugs under study (C1 esterase inhibitor) History or suspicion of allergy to rabbits Women who are of childbearing potential and not using methods of contraception during the entire study period Pregnant or breastfeeding females or has a positive serum ß-human chorionic gonadotropin (hCG) pregnancy test at screening Chronic liver disease (any Child-Pugh score B o…	Adults; Elders; Hospitalized; Pneumonia; Severe Disease; Stage II; Symptomatic Disease	Efficacy	The trial is in progress and results related to the study are yet to be published. Hence, GlobalData could not draw any conclusion.		18 Years	85 Years
aminolevulinic acid;colchicine;favipiravir;nafamostat;umifenovir	Complement C1s Subcomponent (C1 Esterase or Complement Component 1 Subcomponent S or C1S or EC 3.4.21.42) Inhibitor; RNA Directed RNA Polymerase (EC 2.7.7.48) Inhibitor; Serine Protease Hepsin (Transmembrane Protease Serine 1 or HPN or EC 3.4.21.106) Inhibitor; Tubulin Inhibitor	A Phase III, Randomized, Open-Labelled, Multi-Centre, Parallel-Group, Clinical trial to study the efficacy and safety of multiple, unique combinations of Antivirals and Anti-inflammatory therapies compared with the Standard of Care in Treating Patients Infected with Novel Coronavirus (COVID-19)	Planned	Phase III	Coronavirus Disease 2019 (COVID-19)	Laxai Life Sciences Pvt Ltd	GDC50008451		Council of Scientific and Industrial Research ;Medanta Institute of Education and Research;Clinsync Clinical Research Pvt Ltd	Randomized;Open-label;Controlled;Parallel Assignment;Treatment;Multi-centered		This is an interventional, phase III, randomized, open label, controlled, parallel assignment, treatment and multi centered study to efficacy and safety of multiple, unique combinations of antivirals and anti-inflammatory therapies compared with the standard of care in treating patients infected with novel coronavirus (COVID-19).Subjects will be randomized into following arms:ArmTypeInterventionD…		The purpose of the study is to evaluate the efficacy and safety of multiple, unique combinations of antivirals and anti-inflammatory therapies compared with the standard of care in treating patients infected with novel coronavirus (COVID-19).	Improvement in Laboratory parameters & Inflammatory markers	Improvement in OI & SpO2 Reduction in Time spent on ventilator Safety Assessment Symptom relief time (fever, cough, dyspnea, myalgia)		No	Clinsync Clinical Research Pvt Ltd	Company	Single Country	9		aminolevulinic acid; colchicine; favipiravir; nafamostat; umifenovir		Small Molecule	B02BD Blood coagulation factors; J05 ANTIVIRALS FOR SYSTEMIC USE; J05AX Other antivirals; L01XD Sensitizers used in photodynamic/radiation therapy; M04AC Preparations with no effect on uric acid metabolism	Complement C1s Subcomponent (C1 Esterase or Complement Component 1 Subcomponent S or C1S or EC 3.4.21.42); RNA Directed RNA Polymerase (EC 2.7.7.48); Serine Protease Hepsin (Transmembrane Protease Serine 1 or HPN or EC 3.4.21.106); Tubulin		No	Patients Infected with Novel Coronavirus (COVID-19) Mild, Moderate or Severe Infection		Mild Disease; Moderate Disease; Severe Disease	Efficacy; Safety	The trial is not yet open for recruitment. Hence, GlobalData could not draw any conclusion.
C1 esterase inhibitor (human);icatibant acetate	B2 Bradykinin Receptor (BK2 Receptor or BDKRB2) Antagonist; Complement C1s Subcomponent (C1 Esterase or Complement Component 1 Subcomponent S or C1S or EC 3.4.21.42) Inhibitor	Evaluation of the Effects of Bradykinin Antagonists on Pulmonary Manifestations of COVID-19 Infections	Ongoing, recruiting	Phase II	Coronavirus Disease 2019 (COVID-19)	Ramsay General Health Cooperation for Education and Research	EudraCT-2020-002225-29	2020-002225-29		Treatment;Placebo-controlled;Randomized;Double Blind;Multi-centered		This is an interventional, phase II, randomized, placebo controlled, pharmacogenetic, double blind, treatment and multi centered study to evaluate the efficacy of human C1 inhibitor (Berinert), administered alone or in combination with icatibant (specific bradykinin B2 receptor antagonist) on the pulmonary manifestations in subjects with COVID-19 infections.Subjects are randomized into following …	AntagoBrad-Cov	The purpose of the study is to evaluate the efficacy of human C1 inhibitor (Berinert), administered alone or in combination with icatibant (specific bradykinin B2 receptor antagonist) on the pulmonary manifestations in subjects with COVID-19 infections.	Therapeutic success will be assessed at each evaluation. It is defined by the presence of all of the following 4 criteria during two successive examinations with stable results at 72 hours: Absence of respiratory discomfort + Heart rate between 60 and 90 /min + Respiratory rate less than 20/min + Saturation without external O2 greater than 95% - total number of evaluations = 11 (H0, H4, H12, H24,…	Assessment of functional activity of C1 inhibitor - Total number of evaluations = 11 (H0, H4, H12, H24, H36, H48, H60, H72 and H96, follow up: D7 and D10) Assessment of kinin metabolism - Total number of evaluations = 11 (H0, H4, H12, H24, H36, H48, H60, H72 and H96, follow up: D7 and D10) Examination of enzymatic genetic polymorphism (at inclusion) Collection of adverse events	France: National Agency of Medicine and Health Product Safety (ANSM)	No		Institution	Single Country	1		C1 esterase inhibitor (human); icatibant acetate		Biologic; Peptide; Protein; Synthetic Peptide	B06AC Drugs used in hereditary angioedema; D11AX Other dermatologicals; L04A IMMUNOSUPPRESSANTS; N02 ANALGESICS	B2 Bradykinin Receptor (BK2 Receptor or BDKRB2); Complement C1s Subcomponent (C1 Esterase or Complement Component 1 Subcomponent S or C1S or EC 3.4.21.42)	Both	No	Patient over 18 years of age, having read and signed the informed consent form for participation in the study after a reflection period (= 15 minutes) Patient screened for COVID+ by RT-PCR on nasopharyngeal swab Patient with at least three of the following respiratory signs: Temperature >38° C Non-productive dry cough Presence of crackling rales at auscultation Respiratory discomfort felt by the …	Patient with pre-existing respiratory disease (cancer, COPD, asthma, emphysema) or smoking history of > 25 years) Patient with a known allergy to one of the study products Patient treated with anti TNF, IL1 or IL6 Patient requiring immediate intubation Patient on a low sodium diet Patient under protective custody, guardianship or trusteeship Patient not affiliated to the French social security sy…	Adults; Elders	Efficacy; Safety	The trial is in progress and results related to the study are yet to be published. Hence, GlobalData could not draw any conclusion.		18 Years
conestat alfa	Complement C1s Subcomponent (C1 Esterase or Complement Component 1 Subcomponent S or C1S or EC 3.4.21.42) Inhibitor	Study to Evaluate the Benefit of Ruconest in Improving Neurological Symptoms in Post COVID-19 Infection	Ongoing, recruiting	Phase IV	Coronavirus Disease 2019 (COVID-19); Unspecified Neurologic Disorders	IMMUNOe	NCT04705831	IIS202001-Neuroimmune		Randomized;Placebo-controlled;Crossover Assignment;Double Blind;Treatment;Single-centered		This is an interventional, phase IV, Proof-of-Concept, randomized, crossover assignment, placebo controlled, double blind, treatment and single centered study to evaluate the benefit of Ruconest (C1 esterase inhibitor [recombinant]) in improving neurological symptoms in subjects with post-sars-cov-2 infection.Subjects are randomized into following groups:GroupsTypeInterventionDescriptionIExperime…		The purpose of the study is to evaluate the benefit of Ruconest (C1 esterase inhibitor [recombinant]) in improving neurological symptoms in subjects with post-sars-cov-2 infection.	Neuropsychological Measures (BRIEF-A) - Week 0 Behavior Rating Inventory of Executive Function- Adult (BRIEF-A) Neuropsychological Measures (BRIEF-A) - Week 9 Behavior Rating Inventory of Executive Function- Adult (BRIEF-A) Neuropsychological Measures (BRIEF-A) - Week 17 Behavior Rating Inventory of Executive Function- Adult (BRIEF-A) Neuropsychological Measures (RBANS) - Week 0 Repeatable Batter…			Yes		Institution	Single Country	1		conestat alfa		Biologic; Protein; Recombinant Protein	A16AX Various alimentary tract and metabolism products; B06AC Drugs used in hereditary angioedema; C01EB Other cardiac preparations; J05AX Other antivirals; L04A IMMUNOSUPPRESSANTS	Complement C1s Subcomponent (C1 Esterase or Complement Component 1 Subcomponent S or C1S or EC 3.4.21.42)	Both	No	Age 18 and older, male or female Previous confirmed diagnosis of SARS-CoV-2 Experiencing SARS-CoV-2 post-viral fatigue syndrome 4 weeks after recovery for SARS-CoV-2 Experiencing neurological symptoms including fatigue Willing to comply with all aspects of the protocol, including blood draws Patient is able to understand and fully participate in the activities of the study and the consent in acco…	Receiving any form of C1-INH therapy either acute or prophylactic treatment History or suspicion of allergy to rabbits Neurological conditions related to injury Neuropathy related to diabetes Participants who are pregnant or lactating Largely incapacitated or bed ridden Currently enrolled in any other clinical study involving an investigational product or any other type of medical research judged…	Adults; Elders; Fatigue; Symptomatic Disease	Efficacy; Quality of Life	The trial is in progress and results related to the study are yet to be published. Hence, GlobalData could not draw any conclusion.		18 Years	75 Years
aviptadil;remdesivir	Glucocorticoid Receptor (GR or Nuclear Receptor Subfamily 3 Group C Member 1 or NR3C1) Agonist; RNA Directed RNA Polymerase (EC 2.7.7.48) Inhibitor; Vasoactive Intestinal Polypeptide Receptor 1 (Pituitary Adenylate Cyclase Activating Polypeptide Type II Receptor or VPAC1 or VIPR1) Agonist; Vasoactive Intestinal Polypeptide Receptor 2 (Helodermin Preferring VIP Receptor or Pituitary Adenylate Cycl…	ACTIV-3b: Therapeutics for Severely Ill Inpatients with Covid-19 (TESICO)	Ongoing, recruiting	Phase III	Acute Respiratory Failure; Coronavirus Disease 2019 (COVID-19); Coronavirus Disease 2019 (COVID-19) Associated Acute Respiratory Distress Syndrome; Pneumonia	The National Institute of Allergy and Infectious Diseases	GDC30027421	NCT04843761;015 / ACTIV-3b	National Institutes of Health;International Network for Strategic Initiatives in Global HIV Trials;University of Copenhagen;Medical Research Council;The Kirby Institute;Veterans Affairs Medical Center;AIDS Clinical Trials Group;National Heart Lung and Blood Institute;U.S. Department of Veterans Affairs;PETAL Network;Cardiothoracic Surgical Trials Network;NeuroRx Inc;Gilead Sciences Inc	Double Blind;Parallel Assignment;Treatment;Randomized;Placebo-controlled;Multi-centered		This is an interventional, phase III, randomized, triple/double blind, parallel assignment, treatment, adaptive, placebo-controlled, global and multi-centered study to assess efficacy of aviptadil and remdesivir for severely ill Inpatients with COVID-19.Subjects are randomized into two arms:ArmTypeAssigned InterventionDescriptionIExperimentalAviptadil + Remdesivir + standard of careSubjects recei…	TESICO	The purpose of this study is to assess efficacy of aviptadil and remdesivir for severely ill Inpatients with COVID-19.	Recovery, assessed at 90 days - Thru Day 90 Recovery categorized as 1 (Best): At home an off oxygen for = 77 consecutive days; 2: At home and off oxygen for 49-76 consecutive days; 3: At home and off oxygen for 1-48 consecutive days; 4: Not hospitalized and either at home on oxygen or not at home; 5: Hospitalized for medical care or in hospice care; 6 (Worst): Dead	All-cause mortality - Thru Day 90 Composite of time to recovery, free/not free of respiratory support and mortality - Thru Day 90 Time from randomization to recovery - Thru Day 90 Recovery defined as alive, at home and off oxygen (treating death as competing risk) Days alive outside short-term acute care hospital - Up to Day 90 Using last off method. Incidence of clinical organ failure - Thru Day…		No		Institution	Single Country	2		aviptadil; remdesivir	dexamethasone; hydrocortisone; methylprednisolone; prednisone	Biologic; Peptide; Small Molecule; Synthetic Peptide	C02KX Antihypertensives for pulmonary arterial hypertension; H02AB Glucocorticoids; J05AX Other antivirals; R07AX Other respiratory system products; V03AX Other therapeutic products	Glucocorticoid Receptor (GR or Nuclear Receptor Subfamily 3 Group C Member 1 or NR3C1); RNA Directed RNA Polymerase (EC 2.7.7.48); Vasoactive Intestinal Polypeptide Receptor 1 (Pituitary Adenylate Cyclase Activating Polypeptide Type II Receptor or VPAC1 or VIPR1); Vasoactive Intestinal Polypeptide Receptor 2 (Helodermin Preferring VIP Receptor or Pituitary Adenylate Cyclase Activating Polypeptide…	Both	No	Severely ill Inpatients with COVID-19 Signed informed consent Requiring admission to hospital for acute medical care (not for purely public health or quarantine purposes) Current respiratory failure (i.e. receipt of high-flow nasal cannula, non-invasive ventilation, invasive mechanical ventilation, or ECMO (extracorporeal membrane oxygenation) used to treat acute hypoxemic respiratory failure) SA…	Known allergy to investigational agent or vehicle More than 4 days since initiation of support for respiratory failure Chronic/home mechanical ventilation (invasive or non-invasive) for chronic lung or neuromuscular disease (non-invasive ventilation used solely for sleep-disordered breathing is not an exclusion) Moribund patient (ie not expected to survive 24 hours) Active use of comfort care or …	Adults; Elders; Hospitalized	Efficacy; Safety	The trial is in progress and results related to the study are yet to be published. Hence, GlobalData could not draw at any conclusion.		18 Years
conestat alfa	Complement C1s Subcomponent (C1 Esterase or Complement Component 1 Subcomponent S or C1S or EC 3.4.21.42) Inhibitor	Conestat Alfa in the Prevention of Severe SARS-CoV-2 Infection in Hospitalized Patients with COVID-19	Ongoing, recruiting	Phase II	Acute Lung Injury; Acute Respiratory Distress Syndrome; Coronavirus Disease 2019 (COVID-19); Coronavirus Disease 2019 (COVID-19) Pneumonia	University of Basel	GDC30023632	NCT04414631;2020-01252;me20Osthoff3		Pharming Group NV;Swiss National Science Foundation	Treatment;Prevention;Open-label;Parallel Assignment;Randomized;Controlled;Multi-centered		This is an interventional, phase IIa, investigator-initiated, randomized, controlled, parallel assignment, open label, multi national, treatment, prevention and multi centered study to analyze if administration of conestat alfa for 72 hours in addition to standard of care (SOC) in subjects hospitalized with non-critical SARS-CoV-2 pneumonia (WHO Ordinal Scale Score 3 or 4) reduces the risk of dis…	PROTECT-COVID-19	The purpose of this study is to analyze if administration of conestat alfa for 72 hours in addition to standard of care (SOC) in subjects hospitalized with non-critical SARS-CoV-2 pneumonia (WHO Ordinal Scale Score 3 or 4) reduces the risk of disease progression to acute lung injury (ALI) and acute respiratory distress syndrome (ARDS).	Disease severity - on day 7 Disease severity on the 7-point Ordinal World Health Organization (WHO) scale (for the current study, score 0 will be omitted and score 6 and 7 will be combined) from 1 (no limitation of activities) to 7 (death). the ordinal scale measures illness severity over time. This endpoint has been suggested by WHO for clinical trials in patients with COVID-19	Time to clinical improvement - within 14 days after enrolment Time to clinical improvement (time from randomization to an improvement of two points on the seven-category WHO ordinal scale or live discharge from hospital, whichever came first) Proportion of participants alive and not having required invasive or non-invasive ventilation - at 14 days after enrolment Proportion of participants alive …	Yes		Institution	Multinational	5	As per company presentation January 2021, Study to be extended to additional clinical centres in Switzerland, Mexico and Brazil.https://www.pharming.com/sites/default/files/imce/Download%20library%20files/Pharming%20Group%20presentation%20JAN2021.pdf (Slide No: 11)As of August 2020, Study to be extended to additional clinical centres in Switzerland, Mexico and Brazil.https://www.pharming.com/site…	conestat alfa		Biologic; Protein; Recombinant Protein	A16AX Various alimentary tract and metabolism products; B06AC Drugs used in hereditary angioedema; C01EB Other cardiac preparations; J05AX Other antivirals; L04A IMMUNOSUPPRESSANTS	Complement C1s Subcomponent (C1 Esterase or Complement Component 1 Subcomponent S or C1S or EC 3.4.21.42)	Both	No	Subjects with confirmed COVID-19 infections, requiring hospitalization due to significant COVID-19 related symptoms Informed Consent as documented by signature Admitted to the hospital because of confirmed (by a positive SARS-CoV-2 PCR result) COVID-19 infection Evidence of pulmonary involvement on CT scan or X-ray of the chest (e.g. ground glass opacities) Symptom onset within the previous 10 da…	Contraindications to the class of drugs under study (C1 esterase inhibitor), e.g. known hypersensitivity or allergy to class of drugs or the investigational product Treatment with tocilizumab or another Il-6R or Il-6 inhibitor before enrolment History or suspicion of allergy to rabbits Women who are pregnant or breast feeding Active or planned treatment with any other complement inhibitor Liver c…	Acute Disease/Symptoms; Adults; Cardiovascular Disease Risk; Chronic Kidney Disease (CKD); Chronic Obstructive Pulmonary Disease; Elders; Hospitalized; Hypertension; Obese; Progressive Disease; Severe Disease; Symptomatic Disease		The trial is in progress and results related to the study are yet to be published. Hence, GlobalData could not draw any conclusion.		18 Years	85 Years
conestat alfa	Complement C1s Subcomponent (C1 Esterase or Complement Component 1 Subcomponent S or C1S or EC 3.4.21.42) Inhibitor	Prevention of Severe SARS-CoV-2 Infection in Hospitalized Patients With COVID-19	Ongoing, recruiting	Phase II	Acute Lung Injury; Coronavirus Disease 2019 (COVID-19)	Pharming Group NV	NCT04530136	C1 6201		Randomized;Controlled;Parallel Assignment;Single Blind;Treatment;Multi-centered;Open-label			This is an interventional, pilot, phase II, randomized, parallel assignment, open-label, controlled, single blinded, treatment and multi centered study to evaluate the effect of rhC1-INH (ruconest) in reducing the risk of disease progression in subjects with confirmed COVID-19.ALI (Acute Lung Injury) requiring mechanical ventilation, or increase the chance of a faster clinical improvement is comp…	PROTECT-COVID-19-US	The purpose of the study is to evaluate the effect of rhC1-INH (ruconest) in reducing the risk of disease progression in subjects with confirmed COVID-19.	Disease Severity on the 7-Point WHO Ordinal Scale - Assessed on each day after enrollment (worst status) with the use of the WHO Ordinal Scale and the score on day 7 will be analyzed stratified by its baseline value The primary endpoint will be the disease severity on the 7-point WHO Ordinal Scale on day 7. This endpoint has been suggested by WHO for clinical trials in patients with COVID-19	Clinical improvement - Daily until day 14 At least 2 points Ordinal Scale for Clinical Improvement, clinical severity will be assessed Invasive or non-invasive ventilation - Daily until day 14 Admission to ICU with invasive or non-invasive ventilation or death will be assessed Acute Lung Injury - Daily until day 14 Patients with ALI within 14 days after enrollment, PaO2/FiO2 will be determined da…	No		Company	Single Country	1		conestat alfa		Biologic; Protein; Recombinant Protein	A16AX Various alimentary tract and metabolism products; B06AC Drugs used in hereditary angioedema; C01EB Other cardiac preparations; J05AX Other antivirals; L04A IMMUNOSUPPRESSANTS	Complement C1s Subcomponent (C1 Esterase or Complement Component 1 Subcomponent S or C1S or EC 3.4.21.42)	Both	No	Age 18-85 years Admitted to the hospital because of confirmed positive SARS-CoV-2 (COVID-19 infection) Evidence of pulmonary involvement on CT scan or X-Ray of the chest Symptom onset within the previous 10 days AND at least one additional risk factor for progression to mechanical ventilation: Arterial hypertension >50 years Obesity (BMI>30.0 kg/m2) History of cardiovascular disease Chronic pulmo…	Contraindications to the class of drugs under study (C1 esterase inhibitor) History or suspicion of allergy to rabbits Women who are of childbearing potential and not using methods of contraception during the entire study period Pregnant or breastfeeding females or has a positive serum ß-human chorionic gonadotropin (hCG) pregnancy test at screening Chronic liver disease (any Child-Pugh score B o…	Adults; Elders; Hospitalized; Pneumonia; Severe Disease; Stage II; Symptomatic Disease		The trial is in progress and results related to the study are yet to be published. Hence, GlobalData could not draw any conclusion.		18 Years	85 Years
conestat alfa	Complement C1s Subcomponent (C1 Esterase or Complement Component 1 Subcomponent S or C1S or EC 3.4.21.42) Inhibitor	Study to Evaluate the Benefit of Ruconest in Improving Neurological Symptoms in Post COVID-19 Infection	Ongoing, recruiting	Phase IV	Coronavirus Disease 2019 (COVID-19); Unspecified Neurologic Disorders	IMMUNOe	NCT04705831	IIS202001-Neuroimmune		Randomized;Placebo-controlled;Crossover Assignment;Double Blind;Treatment;Single-centered			This is an interventional, phase IV, Proof-of-Concept, randomized, crossover assignment, placebo controlled, double blind, treatment and single centered study to evaluate the benefit of Ruconest (C1 esterase inhibitor [recombinant]) in improving neurological symptoms in subjects with post-sars-cov-2 infection.Subjects are randomized into following groups:GroupsTypeInterventionDescriptionIExperime…		The purpose of the study is to evaluate the benefit of Ruconest (C1 esterase inhibitor [recombinant]) in improving neurological symptoms in subjects with post-sars-cov-2 infection.	Neuropsychological Measures (BRIEF-A) - Week 0 Behavior Rating Inventory of Executive Function- Adult (BRIEF-A) Neuropsychological Measures (BRIEF-A) - Week 9 Behavior Rating Inventory of Executive Function- Adult (BRIEF-A) Neuropsychological Measures (BRIEF-A) - Week 17 Behavior Rating Inventory of Executive Function- Adult (BRIEF-A) Neuropsychological Measures (RBANS) - Week 0 Repeatable Batter…		Yes		Institution	Single Country	1		conestat alfa		Biologic; Protein; Recombinant Protein	A16AX Various alimentary tract and metabolism products; B06AC Drugs used in hereditary angioedema; C01EB Other cardiac preparations; J05AX Other antivirals; L04A IMMUNOSUPPRESSANTS	Complement C1s Subcomponent (C1 Esterase or Complement Component 1 Subcomponent S or C1S or EC 3.4.21.42)	Both	No	Age 18 and older, male or female Previous confirmed diagnosis of SARS-CoV-2 Experiencing SARS-CoV-2 post-viral fatigue syndrome 4 weeks after recovery for SARS-CoV-2 Experiencing neurological symptoms including fatigue Willing to comply with all aspects of the protocol, including blood draws Patient is able to understand and fully participate in the activities of the study and the consent in acco…	Receiving any form of C1-INH therapy either acute or prophylactic treatment History or suspicion of allergy to rabbits Neurological conditions related to injury Neuropathy related to diabetes Participants who are pregnant or lactating Largely incapacitated or bed ridden Currently enrolled in any other clinical study involving an investigational product or any other type of medical research judged…	Adults; Elders; Fatigue; Symptomatic Disease		The trial is in progress and results related to the study are yet to be published. Hence, GlobalData could not draw any conclusion.		18 Years	75 Years

## Sheet: Drugs targeting SIRT1 and PPARg
Drug Name	Trial Phase	Trial Title	Trial Status	Target	Therapy Area	Indication	Sponsor Name	Primary IDs	Secondary IDs	Study Type	Official Title	Trial Duration (in Months)	Trial Discontinuation Reason	Collaborator	Study Design	Study Hypothesis	Trial Description	Acronym	Purpose	Primary Objective(s)	Secondary Objective(s)	Responsible Authority	Data Monitoring Committee	Sponsor Type	Single Country/Multinational	No. of Locations	Trial Notes	Primary Interventions	Secondary Interventions	Molecule Type	ATC Classification	Mechanism of Action	Gender	Healthy Subject(s)	Participants Criteria (Inclusion)	Participants Criteria (Exclusion)	Subject(s) Type	Endpoint Classification(s)	No. of Subjects Planned	No. of Subjects Analyzed	No. of Subjects Enrolled	Efficacy Result	Safety Result	Pharmacokinetic Evaluation	Statistical Method	Conclusion	End Point Status	Age (Minimum Eligibility)	Age (Maximum Eligibility)
curcumin;resveratrol	Phase III	Evaluation Efficacy of Curcumin and Resveratrol Capsule in Controlling Symptoms in Patients with Covid-19	Completed	NAD Dependent Protein Deacetylase Sirtuin 1 (SIR2 Like Protein 1 or Sirtuin Type 1 or Regulatory Protein SIR2 Homolog 1 or SIRT1 or EC 2.3.1.286); Nuclear Factor Kappa B (NFKB); Prostaglandin G/H Synthase (Cyclooxygenase or COX or PTGS or EC 1.14.99.1); Protein Kinase C (PKC or PRKC or EC 2.7.11.13)	Infectious Disease	Coronavirus Disease 2019 (COVID-19)	Bagheiat-Allah University of Medical Sciences	IRCT20080901001165N56		Interventional	Evaluation Efficacy of Curcumin and Resveratrol Capsule in Controlling Symptoms in Patients with Covid-19				Randomized;Controlled;Parallel Assignment;Open-label;Treatment;Prospective;Single-centered		This was an interventional, phase III, randomized, controlled, parallel assignment, prospective, open-label, treatment and single-centered study to assess the efficacy of 'Curcumin and Resveratrol Capsule in controlling symptoms in subjects with COVID-19.Subjects were randomized into following arms:ArmTypeInterventionDescriptionIExperimentalCurcumin and ResveratrolSubjects received curcumin and r…		The purpose of this study was to assess the efficacy of 'Curcumin and Resveratrol Capsule in controlling symptoms in subjects with COVID-19.	Clinical symptoms (dry cough) - Daily monitoring, but the result of baseline (before the initiation of intervention), and day 7 from the initiation, is recorded. Physical examination,questionnaire Clinical symptoms (respiratory distress) - Daily monitoring, but the result of baseline (before the initiation of intervention), and day 7 from the initiation, is recorded Pulse-oxymetery device Clinica…	Lab. tests changes - Daily monitoring, but the before the intervention initiation (baseline) and day 7 results will recorded on designed checklist Blood sample, laboratory analysis Side effects - Daily monitoring Clinical examination		No	Institution	Single Country	1		curcumin; resveratrol		Small Molecule	L01CX Other plant alkaloids and natural products; N06DX Other anti-dementia drugs	NAD Dependent Protein Deacetylase Sirtuin 1 (SIR2 Like Protein 1 or Sirtuin Type 1 or Regulatory Protein SIR2 Homolog 1 or SIRT1 or EC 2.3.1.286) Activator; Nuclear Factor Kappa B (NFKB) Inhibitor; Prostaglandin G/H Synthase (Cyclooxygenase or COX or PTGS or EC 1.14.99.1) Inhibitor; Protein Kinase C (PKC or PRKC or EC 2.7.11.13) Inhibitor	Both	No	Age: equal or more than 18 years The patient have written consciously and freely consent to participate in the study. The patient's clinical symptoms (dry cough, shortness of breath, fever) confirm COVID-19. Confirmed diagnosis of COVID-19, with either lung CT-Scan result, which is typical for COVID-19 pulmonary involvement,or RT-PCR confirmation. Less than 7 days have passed since the onset of s…	History of allergy to the ingredients Hypersensitivity reaction while taking this herbal nasal spray The patient is in another clinical trial at the same time The patient needs to receive medical care from the intensive care unit Pregnancy Lactation	Adults; Elders; Symptomatic Disease	Efficacy; Safety	60							The trial was completed, references for results related to this study could not be obtained. Hence, GlobalData could not draw any conclusion.		18 Years
resveratrol	Phase II	Randomized Proof-of-Concept Trial to Evaluate the Safety and Explore the Effectiveness of Resveratrol, a Plant Polyphenol, for COVID-19	Ongoing, not recruiting	NAD Dependent Protein Deacetylase Sirtuin 1 (SIR2 Like Protein 1 or Sirtuin Type 1 or Regulatory Protein SIR2 Homolog 1 or SIRT1 or EC 2.3.1.286); Vitamin D Receptor (Calcitriol Receptor)	Infectious Disease	Coronavirus Disease 2019 (COVID-19)	Mount Carmel Health System	NCT04400890	McCreary2020	Interventional	Randomized Double-blind Placebo-controlled Proof-of-concept Trial of Resveratrol, a Plant Polyphenol, for the Outpatient Treatment of Mild Coronavirus Disease (COVID-19)	4.03			Single-centered;Treatment;Double Blind;Parallel Assignment;Placebo-controlled;Randomized		This is an interventional, phase II, randomized, placebo-controlled, proof-of-concept, investigator initiated, parallel assignment, double/quadruple blind, treatment and single centered study to evaluate the safety and effectiveness of resveratrol, a plant polyphenol, being re-purposed for subjects with early COVID-19.Subjects are randomized into two arms:ArmTypeInterventionDescriptionIExperiment…		The purpose of the study is to evaluate the safety and effectiveness of resveratrol, a plant polyphenol, being re-purposed for subjects with early COVID-19.	Hospitalization rates for COVID-19 - 21 days from study randomization Proportion of study participants admitted to the hospital within 21 days of randomization	ICU Admission Rates - 21 days from randomization Proportion of study participants admitted within 21 who subsequently get admitted to the ICU Invasive Ventilation Rates - 21 days from randomization Proportion of study participants who get admitted with 21 day of randomization who receiving invasive ventilation Pneumonia - 21 days from randomization Proportion of study participants are diagnosed w…		Yes	Company	Single Country	1		resveratrol	cholecalciferol	Small Molecule	A11CC Vitamin D and analogues; N06DX Other anti-dementia drugs	NAD Dependent Protein Deacetylase Sirtuin 1 (SIR2 Like Protein 1 or Sirtuin Type 1 or Regulatory Protein SIR2 Homolog 1 or SIRT1 or EC 2.3.1.286) Activator; Vitamin D Receptor (Calcitriol Receptor) Agonist	Both	No	Outpatients who test positive for infection with SARS-CoV-2 Age =45 years Mild COVID-19 based on WHO Baseline Severity Categorization Symptom duration = 10 days, or <72 hours of new respiratory symptoms Patient must have access to the internet or a smartphone to complete surveys English-speaking patients	Diagnosed or suspected cognitive impairment that would prevent the patient from cooperating with study procedures, as judged by the screening clinician Asymptomatic patients (e.g. patients who were screened without symptoms but tested positive) Known or suspected liver disease or Hepatitis C Known kidney disease with eGFR <60 Patients on warfarin, Novel Oral Anticoagulants (NOACs), HIV Protease I…	Adults; Early Stage Disease; Elders; Mild Disease; Symptomatic Disease	Efficacy; Safety	200		100					The trial is in progress and interim results related to the study are yet to be published.Hence, GlobalData could not draw any conclusion.		45 Years
resveratrol;zinc picolinate	Phase II	Can SARS-CoV-2 Viral Load and COVID-19 Disease Severity be Reduced by Resveratrol-assisted Zinc Therapy (Reszinate)	Ongoing, not recruiting	NAD Dependent Protein Deacetylase Sirtuin 1 (SIR2 Like Protein 1 or Sirtuin Type 1 or Regulatory Protein SIR2 Homolog 1 or SIRT1 or EC 2.3.1.286)	Infectious Disease	Coronavirus Disease 2019 (COVID-19)	Swedish Medical Center	NCT04542993	SHS KAPH NSWE 20090	Interventional	Can SARS-CoV-2 Viral Shedding in COVID-19 Disease be Reduced by Resveratrol-assisted Zinc Ingestion, a Direct Inhibitor of SARS-CoV-2-RNA Polymerase? A Single Blinded Phase II Protocol (Reszinate Trial)	5			Randomized;Single Group Assignment;Single Blind;Supportive Care;Placebo-controlled;Single-centered		This is an interventional, phase II, randomized, single group assignment, placebo controlled, single-centered, single blind and supportive care study to determine the effect of Zinc and resveratrol in minimizing viral load and severity in subjects with COVID 19.Subjects are randomized into following groups:GroupsTypeInterventionDescriptionIExperimentalResveratrol, Zinc PicolinateSubjects receive …	Reszinate	The purpose of the study is to determine the effect of Zinc and resveratrol in minimizing viral load and severity in subjects with COVID 19.	Reduction in SARS-CoV-2 Viral load - 1 year Viral AUCs normalized to peak viral load and housekeeper genes will be calculated, the AUCs on subjects with complete data will be used as dependent measures in t-tests, regressions and repeated measures mixed ANOVAs to compare viral load reduction between groups Reduction in Severity of COVID-19 Disease - 1 year Review of healthcare resource utilizatio…			No	Institution	Single Country	1		resveratrol; zinc picolinate		Small Molecule	N06DX Other anti-dementia drugs	NAD Dependent Protein Deacetylase Sirtuin 1 (SIR2 Like Protein 1 or Sirtuin Type 1 or Regulatory Protein SIR2 Homolog 1 or SIRT1 or EC 2.3.1.286) Activator	Both	No	Adults (18 - 75) with a nasal swab confirmed SARS-CoV-2 infection; testing positive within 4 days of enrollment Ability to read, understand and provide informed consent (no legally authorized representatives may consent on their behalf) and study assessments in English Ability for subject to comply with the requirements of the study (must/will have a valid email address, internet connection and p…	Reported history or evidence of impaired liver or kidney function: GFR <30 or bilirubin >2x ULT or INR > 2x ULT in the absence of anticoagulants Known hypersensitivity to zinc or resveratrol Diagnosis of COVID-19 or SARS-CoV-2 infection >4 days before enrollment Preexisting severe pulmonary disease requiring supplemental oxygen Clinically evident impairment of cognitive function, per physician di…	Adults; Elders	Efficacy	60							The trial is in progress and interim results related to the study are yet to be published. Hence, GlobalData could not draw any conclusion.		18 Years	75 Years
arginine;ascorbic acid;cholecalciferol;Cyanomax Ultra;folic acid;glutamine;magnesium;Neurobion Forte;NSS-1;resveratrol;Saccharomyces boulardii;selenium;Spirulina maxima;zinc	Phase II	Effect of a Nss to Reduce Complications in Patients With Covid-19 and Comorbidities in Stage III	Planned	Folate Receptor (FOLR); Glutamine; NAD Dependent Protein Deacetylase Sirtuin 1 (SIR2 Like Protein 1 or Sirtuin Type 1 or Regulatory Protein SIR2 Homolog 1 or SIRT1 or EC 2.3.1.286); Vitamin D Receptor (Calcitriol Receptor)	Cardiovascular; Infectious Disease; Metabolic Disorders	Coronavirus Disease 2019 (COVID-19); Hypertension; Obesity; Type 2 Diabetes	Universidad Anahuac	NCT04507867	202036	Interventional	Effect of a Nutritional Support System to Reduce Complications in Patients With Covid-19 and Comorbidities in Stage III	2.03			Randomized;Controlled;Single Blind;Supportive Care	The stated hypothesis of the study is that the nutritional support system may reduce the complications of subjects with COVID-19 in stage III with comorbidities.	This is an interventional, randomized, controlled, single blind and supportive care study to determine the effect of the use of a nutritional support system on complications in subjects with COVID-19 in stage III with comorbidities. Subjects will be randomized into following arms :ArmsTypeInterventionDescriptionIControl armStandard dietSubjects will receive standard diet. Diet based on the Basal …		The purpose of this study is to determine the effect of the use of a nutritional support system on complications in subjects with COVID-19 in stage III with comorbidities.	Oxygen saturation - 1 minute Fraction of oxygen-saturated hemoglobin relative to the patient's total blood hemoglobin, represented as a percentage. Measurement using the pulse oximeter of the multi-parameter vital signs monitor. Measurement units % SpO2 Body temperature - 30 seconds Balance between the production of heat by the body and its loss. Measurement using an infrared thermometer. Units o…	Use of proton pump inhibitors - 5 seconds Record the use of proton pump inhibitors (omeprazole, pantoprazole) (daily, evening, for 21 days). Categories: 1.Not prescribed. 2.Prescribed. Obesity medications - 5 seconds Record the use of obesity medications (orlistat, acarbose, bile acid sequestrants, etc.) (daily, evening, for 21 days). Categories: 1.Not prescribed. 2.Prescribed. Use of antiepilept…		Yes	Institution				arginine; ascorbic acid; cholecalciferol; Cyanomax Ultra; folic acid; glutamine; magnesium; Neurobion Forte; NSS-1; resveratrol; Saccharomyces boulardii; selenium; Spirulina maxima; zinc		Small Molecule	A11CC Vitamin D and analogues; A11GA Ascorbic acid (vitamin C), plain; A11HA Other plain vitamin preparations; A16AA Amino acids and derivatives; B03BB Folic acid and derivatives; B03XA Other antianemic preparations; D01AE Other antifungals for topical use; N06DX Other anti-dementia drugs	Folate Receptor (FOLR) Agonist; Glutamine Replacement; NAD Dependent Protein Deacetylase Sirtuin 1 (SIR2 Like Protein 1 or Sirtuin Type 1 or Regulatory Protein SIR2 Homolog 1 or SIRT1 or EC 2.3.1.286) Activator; Vitamin D Receptor (Calcitriol Receptor) Agonist	Both	No	Patients admitted to the ISSEMYM Toluca Medical Center Arturo Montiel Rojas , diagnosed with COVID-19 confirmed by PCR Patients in need of supplemental O2 with nasal prongs or reservoir-mask for satO2 <90% and respiratory distress With concomitant diseases such as cardiovascular disease, diabetes mellitus 2, hypertension, overweight or obesity BMI <35 Both sexes Over 30 years old The patient tole…	Detachment from treatment Admission to the ICU for any reason Patients who do not tolerate the oral route Reactions to treatment that compromise the health of patients	Adults; Elders; Hospitalized; Stage III	Efficacy; Safety	240							The trial is not yet open for recruitment. Hence, GlobalData could not draw any conclusion.		30 Years	75 Years
resveratrol	Phase II	The Anti-fibrotic Therapeutic Effects of Resveratrol for Discharged COVID-19 Patients (HKCOVID19Res)	Planned	NAD Dependent Protein Deacetylase Sirtuin 1 (SIR2 Like Protein 1 or Sirtuin Type 1 or Regulatory Protein SIR2 Homolog 1 or SIRT1 or EC 2.3.1.286)	Infectious Disease	Coronavirus Disease 2019 (COVID-19)	Hong Kong Baptist University	NCT04799743	HKCOVID19Resveratrol	Interventional	A Pilot Randomized Controlled Clinical Study of Resveratrol for Discharged COVID 19 Patients in Order to Evaluate Its Therapeutic Effects Against Fibrosis	13.17		Hospital Authority	Randomized;Placebo-controlled;Parallel Assignment;Double Blind;Treatment;Single-centered		This is an interventional, randomized, double blind, placebo controlled, parallel assignment, single centered, treatment study to assess the anti-fibrotic therapeutic effects of resveratrol on the clinical symptoms in discharged COVID-19 subjects.Subjects will be randomized into following arms:ArmTypeInterventionDescriptionIExperimentalResveratrolSubjects will receive Resveratrol 1.0 g, orally on…	HKCOVID19Res	The purpose of the study is to assess the anti-fibrotic therapeutic effects of resveratrol on the clinical symptoms in discharged COVID-19 subjects.	The handheld basic spirometry - 9 months Lung function will be assessed by the handheld basic spirometry (forced expiratory volume, FEV and forced vital capacity, FVC). FEV is the parameter to measure how much air the participants can force from their lungs in one second. Lower FEV-1 readings indicate more significant obstruction. FVC is the largest amount of air that the participants can forcefu…	Lung Function Questionnaire with 6-min walk-test - 9 months Lung Function Questionnaire is a simple, brief, self-administered instrument to identify patients appropriate for lung function evaluation by 5 items about the breathing problems and/or frequent cough. It was validated in Chinese and widely used in primary care (Hanania et al., 2010) the World Health Organization Quality of Life Brief As…		Yes	Institution	Single Country	1		resveratrol		Small Molecule	N06DX Other anti-dementia drugs	NAD Dependent Protein Deacetylase Sirtuin 1 (SIR2 Like Protein 1 or Sirtuin Type 1 or Regulatory Protein SIR2 Homolog 1 or SIRT1 or EC 2.3.1.286) Activator	Both	No	Participants will be the patients aged 18-65 years old who have been previously diagnosed to be infected with COVID-19 and discharged from local hospitals after treatment with western medicines, and with negative results from COVID-19 virus detection The subjects will be evaluated for potential pulmonary fibrosis and those who present with the condition resulting from COVID-19 infection will be i…	Participants will be excluded if they have one or more of the followings: inability to communicate (e.g. cognitive impairment) history of Chinese medicine allergies incompetent in giving consent	Adults; Elders	Efficacy; Quality of Life	30							The trial is not yet open for recruitment. Hence, GlobalData could not draw any conclusion.		18 Years	65 Years
pioglitazone	Phase IV	Clinical Trial of Pioglitazone Treatment in Patients with Type 2 Diabetes Mellitus and COVID-19	Ongoing, recruiting	Peroxisome Proliferator Activated Receptor Gamma (Nuclear Receptor Subfamily 1 Group C Member 3 or NR1C3 or PPARG)	Infectious Disease; Metabolic Disorders	Coronavirus Disease 2019 (COVID-19); Type 2 Diabetes	Fundacion para la Investigacion Biomedica del Hospital Universitario Ramon y Cajal	EudraCT-2020-001929-31	2020-001929-31;NCT04535700	Interventional	Non-blinded, Randomized and Controlled Clinical Trial of Pioglitazone Treatment in Patients with Type 2 Diabetes Mellitus and COVID-19	5.77			Parallel Assignment;Randomized;Controlled;Open-label;Treatment;Single-centered	The stated hypothesis of the study is that the adipose tissue densely infiltrated by macrophages is the source of one third of the body's IL6, its production being even greater in the fat of central disposition of male distribution.	This is an interventional, phase IV, randomized, controlled, parallel assignment, open label, treatment and single centered study to evaluate the usefulness of pioglitazone treatment in patients with type 2 diabetes mellitus and COVID-19.Subjects are randomized into following arms:ArmTypeInterventionDescriptionIExperimentalpioglitazone + standard treatmentSubjects receive pioglitazone 30 mg/day o…	ESCORPIO	The purpose of the study is to evaluate the usefulness of pioglitazone treatment in subjects with type 2 diabetes mellitus and COVID-19.	To assess the safety of pioglitazone therapy in patients with DM2 and symptomatic SARS-Cov-2 infection Outcome of the hospitalization (duration, discharge, need for mechanical ventilation, entry into UCI or Exitus) Rate of patients who develop heart failure or adverse reaction associated with the treatment Patients treated with pioglitazone, together with conventional treatment for COVID-19 infec…	Routine blood markers of systemic inflammation: C reactive protein, D dimer, ferritin, troponin, lymphocytes IL6, IL10 and IL12 (in those patients done in routine practice) Incidence of pioglitazone treatment-Emergent Adverse Events in patients with DM2 and symptomatic SARS-CoV-2 infection. - Everyday through hospitalization period, an average of 10-20 days until hospital discharge Proportion of …	Spain: Spanish Agency of Medicines and Medical Devices (AEMPS)	No	Institution	Single Country	1		pioglitazone hydrochloride		Small Molecule	A05BA Liver therapy; A10BG Thiazolidinediones; N07XX Other nervous system drugs; R03DX Other systemic drugs for obstructive airway diseases	Peroxisome Proliferator Activated Receptor Gamma (Nuclear Receptor Subfamily 1 Group C Member 3 or NR1C3 or PPARG) Agonist	Both	No	Adult patients >18 years old Confirmed diagnosis of COVID-19 or high clinical suspicion according to current criteria Previous diagnosis of DM2 Patients who provide their informed consent to participate in the study	Patients under 18 years Known hypersensitivity to the active substance or any of the excipients of the drug Known history of heart failure or situation at the time of initiation of the cardiac failure study Liver failure Dialysis Situation of diabetic ketoacidosis at the time of the start of the study Diabetes mellitus other than type 2. Active bladder cancer or a history of bladder cancer Non-ph…	Adults; Elders; Hospitalized; Symptomatic Disease	Efficacy; Safety	76							The trial is in progress and results related to the study are yet to be published. Hence, GlobalData could not draw any conclusion.		18 Years
pioglitazone	Phase IV	Glitazone Treatment for Coronavirus Hypoxia, a Safety and Tolerability Open Label with Matching Cohort Pilot Study (GOTCHA)	Completed	Peroxisome Proliferator Activated Receptor Gamma (Nuclear Receptor Subfamily 1 Group C Member 3 or NR1C3 or PPARG)	Infectious Disease; Metabolic Disorders; Respiratory	Coronavirus Disease 2019 (COVID-19); Diabetes; Hypoxia	Samaritan Health Services Inc	NCT04473274	IRB20-042	Interventional	Glitazone Treatment for Coronavirus Hypoxia, a Safety and Tolerability Open Label with Matching Cohort Pilot Study	5.47			Nonrandomized;Parallel Assignment;Open-label;Treatment;Single-centered		This was an interventional, phase IV, non randomized, parallel assignment, open label, treatment, pilot and single centered study to determine the safety and tolerability of glitazone treatment for coronavirus hypoxia.Subjects were assigned into following arms:ArmsTypeAssigned InterventionDescriptionIExperimentalPioglitazone + Standard of careSubjects received pioglitazone 15mg to 30mg daily oral…	GOTCHA	The purpose of this study was to determine the safety and tolerability of glitazone treatment for coronavirus hypoxia.	Adverse events outcomes without attribution - baseline, until 30 days after last dose Number and type of adverse events Adverse events attributable - baseline, until 30 days after last dose Number and type of adverse events	Clinical improvement - baseline, until 30 days after last dose Disease severity as measured by 7 point ordinal scale Levels of treatment - baseline, until 30 days after last dose Type of oxygen support treatment d-Dimer - baseline, until 30 days after last dose Change from baseline of d-Dimer C Reactive Protein - baseline, until 30 days after last dose Change from baseline of CRP Ferritin - basel…		No	Company	Single Country	1		pioglitazone		Small Molecule	A10BG Thiazolidinediones	Peroxisome Proliferator Activated Receptor Gamma (Nuclear Receptor Subfamily 1 Group C Member 3 or NR1C3 or PPARG) Agonist	Both	No	18 years or older Laboratory confirmed COVID-19 requiring hospitalization A1c greater than 5.6% as measured in the last 30 days Women of child-bearing potential who agree to use highly effective method of contraception (defined as either abstinence, condom, diaphragm, and/or oral or injected hormonal contraception) during dosing and for 30 days after last dose MRSA PCR screen negative	Pregnancy or nursing Congestive Heart Failure all classes (NYHA Class I, II, III or IV) Liver enzyme ALT greater than 2.5 times upper limit of normal End stage renal disease Hypersensitivity or allergy to a TZD (thiazolidinedione) Active bladder cancer Currently taking a beta blocker, a CYP2C8 inhibitor or inducer such as gemfibrozil or rifampin, a TZD Other current or historical illness that in …	Adults; Elders; Hospitalized	Efficacy; Safety	20	10	10		January 2021Presented at the 50th Virtual Critical Care Congress (SCCM 2021), January 31 – February 12, 2021GlitazOne Treatment for Coronavirus HypoxiA (GOTCHA): A Safety and Tolerability StudySession: COVID-19 InfectionAbstract No.: 218Brian Delmonaco et al.,Based on the results presented, GlobalData inferred that a total of 10 subjects were analyzed in the study.8 of the 10 subjects were discha…			The trial was completed. Based on the results reported, GlobalData concluded that treatment with pioglitazone is safe and well-tolerated in subjects with COVID-19.	Achieved	18 Years
pioglitazone	Phase IV	Effect of Pioglitazone on T2DM Patients With COVID-19 (PIOQ8)	Ongoing, recruiting	Insulin Receptor (IR or CD220 or INSR or EC 2.7.10.1); Peroxisome Proliferator Activated Receptor Gamma (Nuclear Receptor Subfamily 1 Group C Member 3 or NR1C3 or PPARG)	Infectious Disease; Metabolic Disorders	Coronavirus Disease 2019 (COVID-19); Type 2 Diabetes	Dasman Diabetes Institute	NCT04604223	RA HM-2020- 011	Interventional	Effect of Pioglitazone on Inflammatory Response and Clinical Outcome in T2DM Patients With COVID-19	5.4		Ministry of Health, Kuwait;Texas Diabetes Institute;Kuwait University	Randomized;Placebo-controlled;Parallel Assignment;Double Blind;Treatment;Prospective;Multi-centered	The stated hypothesis of the study is that administering pioglitazone to T2DM patients who have moderate-to-severe COVID-19 will improve the clinical outcome of their COVID-19 disease.	This is an interventional, phase IV, randomized, double/quadruple blind, parallel assignment, placebo-controlled, prospective, treatment and multi-centered study is to examine the effect of pioglitazone on inflammatory markers and clinical outcome in T2DM subjects infected with COVID-19 Subjects are randomized into two arms: ArmTypeInterventionDescriptionIExperimentalPioglitazoneSubjects receive …	PIOQ8	The purpose of the study is to examine the effect of pioglitazone on inflammatory markers and clinical outcome in T2DM patients infected with COVID-19	HsCRP level - 4 weeks Difference from baseline to 4 weeks in inflammatory response between subjects receiving pioglitazone versus placebo measured as plasma hsCRP level Difference in the incidence at 4 weeks of a composite outcome comprised of: - 4 weeks 1) requirement for mechanical ventilation (invasive [with tracheal tube] or non-invasive); 2) myocardial damage measured as plasma troponin I le…	Number of days free of mechanical ventilation - 4 weeks Number of days in the ICU - 4 weeks Duration of hospitalization - 4 weeks Change from baseline in qSOFA score - 4 Weeks Change from baseline in SO2/FiO2 - 4 Weeks Difference in respiratory rate - 4 weeks Difference in respiratory rate, measured as the area under the curve of respiratory rate over time from baseline to week 4 Incidence at 4 w…		No	Institution	Multinational	5		pioglitazone	insulin; undisclosed anti-inflammatory drug; undisclosed antiviral drug	Biologic; Peptide; Small Molecule	A10AB Insulins and analogues for injection, fast-acting; A10BG Thiazolidinediones	Insulin Receptor (IR or CD220 or INSR or EC 2.7.10.1) Agonist; Peroxisome Proliferator Activated Receptor Gamma (Nuclear Receptor Subfamily 1 Group C Member 3 or NR1C3 or PPARG) Agonist	Both	No	T2DM according to the ADA criteria. Patients with long standing diabetes as well as patients with new onset diabetes will be recruited. Patients receiving glucocorticoids for treatment of COVID-19 and manifest plasma glucose levels consistent with diabetes diagnosis also will be included Patients can be drug naïve, receiving oral antihyperglycemic therapy (except pioglitazone), GLP-1 RA or insuli…	T1DM Absence of confirmation of COVID-19 infection Age <21 years Presence of heart failure (LVEF<40%) or a history of hospitalization for heart failure Use of diuretics (furosemide or aldactone) for heart disease usually for heart failure. Patients with hypertension receiving diuretic therapy (usually thiazide) will be included in the study Patient on mechanical ventilation or patients whose clin…	Adults; Diagnosed by American Diabetes Association (ADA) Criteria; Elders	Efficacy; Pharmacokinetics	1506							The trial is in progress and results related to the study are yet to be published. Hence, GlobalData could not draw any conclusion.		21 Years
pamapimod;pioglitazone	Phase II	An 8-week Double-blind, Randomized, Placebo-controlled, Phase II Study Evaluating the Effects of Oral Pamapimod 150 Mg with Pioglitazone 10 Mg Daily on Covid-19 Development in Hospitalized Patients Infected with Sars-cov-2 (Severe Acute Respiratory Syndrome-coronavirus-2)	Ongoing, recruiting	Mitogen Activated Protein Kinase 14 (Cytokine Suppressive Anti Inflammatory Drug Binding Protein or Mitogen Activated Protein Kinase p38 Alpha or MAP Kinase MXI2 or MAX Interacting Protein 2 or Stress Activated Protein Kinase 2a or MAPK14 or EC 2.7.11.24); Peroxisome Proliferator Activated Receptor Gamma (Nuclear Receptor Subfamily 1 Group C Member 3 or NR1C3 or PPARG)	Infectious Disease	Coronavirus Disease 2019 (COVID-19)	Kinarus AG	EudraCT-2020-005849-16	2020-005849-16;KIN001-203	Interventional	An 8-week Double-blind, Randomized, Placebo-controlled, Phase II Study Evaluating the Effects of Oral Pamapimod 150 Mg with Pioglitazone 10 Mg Daily on Covid-19 Development in Hospitalized Patients Infected with Sars-cov-2 (Severe Acute Respiratory Syndrome-coronavirus-2)	6			Multi-centered;Treatment;Double Blind;Parallel Assignment;Placebo-controlled;Randomized		This is an interventional, phase II, randomized, placebo-controlled, parallel assignment, double blind, treatment and multi-centered study to evaluate the efficacy, safety and PK of oral pamapimod 150 mg with pioglitazone 10 mg daily on COVID-19 development in hospitalized subjects infected with SARS-CoV-2 (severe acute respiratory syndrome-coronavirus-2).Subjects are randomized into following ar…	Kinarus COVID-19 Study	The purpose of this study is to evaluate the efficacy, safety and PK of oral pamapimod 150 mg with pioglitazone 10 mg daily on COVID-19 development in hospitalized subjects infected with SARS-CoV-2 (severe acute respiratory syndrome-coronavirus-2).	Reduction in mortality or respiratory failure as determined by need for intubation by end of treatment (4 weeks) - 4 weeks Need for high pressure oxygen	Reduction in mortality or respiratory failure as determined by need for intubation by end of study (8 weeks) All cause mortality by end of study (8 weeks) Reduction in respiratory failure rate as defined by need for intubation (by number of patients) at end of study (8 weeks) Safety and tolerability of pamapimod used in combination with pioglitazone Length of hospitalization Length of ICU stay Da…		No	Company	Single Country	1	As of April 2021, first interim analysis after about 40 subjects which is focusing primarily on safety is expected for fourth quarter of 2021 and final results expected in first quarter of 2022.https://finance.yahoo.com/news/first-hospitalized-covid-19-patient-050000236.html	pamapimod; pioglitazone		Small Molecule	A10BG Thiazolidinediones; M01AX Other antiinflammatory and antirheumatic agents, non-steroids	Mitogen Activated Protein Kinase 14 (Cytokine Suppressive Anti Inflammatory Drug Binding Protein or Mitogen Activated Protein Kinase p38 Alpha or MAP Kinase MXI2 or MAX Interacting Protein 2 or Stress Activated Protein Kinase 2a or MAPK14 or EC 2.7.11.24) Inhibitor; Peroxisome Proliferator Activated Receptor Gamma (Nuclear Receptor Subfamily 1 Group C Member 3 or NR1C3 or PPARG) Agonist	Both	No	Diagnosis of COVID-19 confirmed by a positive test for SARS-CoV-2 RNA by RT PCR in a specimen from the upper respiratory tract, lower respiratory tract or expectorated sputum or by a positive rapid antigen test for SARS-CoV-2 Patients hospitalized due to symptomatic COVID-19 infection With a WHO progression score of 4 or 5 presenting with at least one of the following co-morbidities: cardiac arrh…	Patients participating in another clinical trial with a new investigational drug or an investigational non-drug treatment Known allergy or intolerance to pamapimod or any other ingredient of the IMP or another P38 inhibitor Known allergy or intolerance of clinical relevance to pioglitazone or any other ingredient of the IMP Patients where oral administration of pioglitazone is contraindicated (i.…	Active Disease; Asthma; Autoimmune Disorders; Cancer; Cerebrovascular Disease; Chronic Kidney Disease (CKD); Chronic Obstructive Pulmonary Disease; Coronary Heart Disease; Diabetes; Elders; Hospitalized; Hypertension; Previous Treatment; Previously Treated; Progressive Disease; Symptomatic Disease	Efficacy; Pharmacokinetics; Safety	432							The trial is in progress and results related to the study are yet to be published. Hence, GlobalData could not draw any conclusion.		60 Years
metformin	Phase III	Effect of Metformin in COVID-19 Symptom Improvement and Death	Completed	Adenosine Monophosphate Activated Protein Kinase ([Hydroxymethylglutaryl CoA Reductase (NADPH)] Kinase or AMPK or EC 2.7.11.31)	Infectious Disease; Respiratory	Acute Respiratory Distress Syndrome; Coronavirus Disease 2019 (COVID-19)	Tabriz University of Medical Sciences	IRCT20160310026998N11		Interventional	Effect of Metformin in COVID-19 Mortality Rate and Symptom Improvement	1.47			Treatment;Single-centered;Controlled;Open-label;Parallel Assignment;Randomized		This was an interventional, phase III, randomized, parallel assignment, controlled, open-label, treatment and single-centered study to evaluate the effect of metformin in hospitalization period, Acute respiratory distress syndrome (ARDS) symptoms and mortality in subjects with COVID-19.Subjects were randomized into following groups:GroupsTypeInterventionDescriptionI (n=100)ExperimentalMetforminSu…		The purpose of the stuyd is to evaluate the effect of metformin in hospitalization period, Acute respiratory distress syndrome (ARDS) symptoms and mortality in subjects with COVID-19.	Decreased hospitalization period - at baseline and discharge time Counting the day Mortality rate - at baseline and discharge time Observation Decreased need for intubation - at baseline and discharge time Observation			No	Institution	Single Country	1		metformin	undisclosed drug	Small Molecule	A10BA Biguanides	Adenosine Monophosphate Activated Protein Kinase ([Hydroxymethylglutaryl CoA Reductase (NADPH)] Kinase or AMPK or EC 2.7.11.31) Activator	Both	No	All patients with Covid-19 symptoms In patients with the history of close contact with suspected people in the last 14 days Fever, pulmonary involvement normal or reduced cbc, reduced lymphocyte, positive PCR	Patients with type I diabetes, Ketoacidosis, decompensated heart failure, severe kidney failure (GFR<30 ml/min), metabolic acidosis, severe respiratory failure immediate need for intubation	Adults; Elders; Hospitalized; Symptomatic Disease	Efficacy	200							The trial was completed, references for results related to this study could not be obtained. Hence, GlobalData could not draw any conclusion.		18 Years
metformin	Phase III	Study of the Metformin Effect on the Survival and Recovery Rate of Patients with COVID-19	Completed	Adenosine Monophosphate Activated Protein Kinase ([Hydroxymethylglutaryl CoA Reductase (NADPH)] Kinase or AMPK or EC 2.7.11.31)	Infectious Disease; Respiratory	Acute Respiratory Distress Syndrome; Coronavirus Disease 2019 (COVID-19)	Tabriz University of Medical Sciences	IRCT20160310026998N10		Interventional	Study of the Metformin Effect on the Survival and Recovery Rate of COVID-19 Patients	1.47			Randomized;Controlled;Parallel Assignment;Open-label;Treatment;Single-centered		This was an interventional, phase III, randomized, parallel assignment, controlled, open-label, treatment and single-centered study to evaluate the effect of metformin in hospitalization period, Acute respiratory distress syndrome (ARDS) symptoms and mortality in subjects with COVID-19. Subjects were randomized into following groups: GroupsTypeInterventionDescriptionI (n=100)ExperimentalMetformin…		The purpose of the study was to to evaluate the effect of metformin in hospitalization period, Acute respiratory distress syndrome (ARDS) symptoms and mortality in subjects with COVID-19.	Decreased need to hospitalization - 2 weeks Observation Decreased mortality - 2 weeks Observation			No	Institution	Single Country	1		metformin	undisclosed drug	Small Molecule	A10BA Biguanides	Adenosine Monophosphate Activated Protein Kinase ([Hydroxymethylglutaryl CoA Reductase (NADPH)] Kinase or AMPK or EC 2.7.11.31) Activator	Both	No	All patients with Covid-19 symptoms In patients with the history of close contact with suspected people in the last 14 days Fever, pulmonary involvement normal or reduced cbc, reduced lymphocyte, positive PCR	Patients with type I diabetes, Ketoacidosis, decompensated heart failure, severe kidney failure (GFR<30 ml/min), metabolic acidosis, severe respiratory failure immediate need for intubation	Acute Disease/Symptoms; Adults; Elders; Symptomatic Disease	Efficacy	200							The trial was completed, references for results related to this study could not be obtained. Hence, GlobalData could not draw any conclusion.		18 Years
ascorbic acid;azithromycin;doxycycline;metformin	Phase III	Study of the Effectiveness of Concomitant Use of Vitamin C, Metformin, Azithromycin and Doxycycline on Improving Patients with COVID-19	Ongoing, recruiting	30S Ribosomal Subunit (30S RNA); 50S Ribosomal Subunit (50S RNA); Adenosine Monophosphate Activated Protein Kinase ([Hydroxymethylglutaryl CoA Reductase (NADPH)] Kinase or AMPK or EC 2.7.11.31)	Infectious Disease	Coronavirus Disease 2019 (COVID-19)	Kermanshah University of Medical Sciences	IRCT20200418047121N1		Interventional	Study of the Effectiveness of Concomitant Use of Vitamin C, Metformin, Azithromycin and Doxycycline on Improving Patients with COVID-19	7.43			Randomized;Controlled;Parallel Assignment;Open-label;Treatment;Single-centered		This is an interventional, phase III, randomized, parallel assignment, open label, single centered, controlled and treatment study to assess the effectiveness of concomitant use of vitamin C, metformin, azithromycin and doxycycline on improving subjects with COVID-19.Subjects are randomized into below arms:ArmsTypeAssigned InterventionDescriptionIExperimentalAzithromycin + Doxycycline + Vitamin C…		The purpose of the study is to assess the effectiveness of concomitant use of vitamin C, metformin, azithromycin and doxycycline on improving subjects with COVID-19.	Disease recovery - The beginning of the study and the end of the study Based on laboratory and imaging criteria			No	Institution	Single Country	1		ascorbic acid; azithromycin; doxycycline; metformin	undisclosed drug	Small Molecule	A10BA Biguanides; A11GA Ascorbic acid (vitamin C), plain; J01AA Tetracyclines; J01FA Macrolides	30S Ribosomal Subunit (30S RNA) Inhibitor; 50S Ribosomal Subunit (50S RNA) Inhibitor; Adenosine Monophosphate Activated Protein Kinase ([Hydroxymethylglutaryl CoA Reductase (NADPH)] Kinase or AMPK or EC 2.7.11.31) Activator	Both	No	Patients with coronavirus have mild to moderate viral infections diagnosed by an infectious disease specialist	Patients with severe lung involvement and severe respiratory symptoms patients with G6PD deficiency	Mild to Moderate Disease	Efficacy	40							The trial is in progress and results related to the study are yet to be published. Hence, GlobalData could not draw any conclusion.
metformin	Phase II/III	Outpatient Treatment of COVID-19 with Metformin	Ongoing, recruiting	Adenosine Monophosphate Activated Protein Kinase ([Hydroxymethylglutaryl CoA Reductase (NADPH)] Kinase or AMPK or EC 2.7.11.31)	Infectious Disease	Coronavirus Disease 2019 (COVID-19)	University of Minnesota	NCT04510194	GIM-2020-29324	Interventional	COVIDOUT: Outpatient Treatment of COVID-19 with Metformin (Former Title: MET-COVID)	5.03		UnitedHealth Group Inc ;Northwestern University ;Hennepin County Medical Center;University of Colorado Denver;Olive View-UCLA Education & Research Institute	Single-centered;Placebo-controlled;Treatment;Prevention;Double Blind;Parallel Assignment;Randomized		This is an interventional, phase II/III, randomized, parallel assignment, quadruple/double blind, single centered, placebo controlled, prevention and treatment study to test if metformin treatment in non-hospitalized adults with SARS-CoV-2 infection can prevent hypoxia and emergency department utilization for Covid-19, test if metformin treatment in non-hospitalized adults with SARS-CoV-2 disease…	COVIDOUT	The purpose of the study are: Test if metformin treatment in non-hospitalized adults with SARS-CoV-2 infection can prevent hypoxia and emergency department utilization for Covid-19 Test if metformin treatment in non-hospitalized adults with SARS-CoV-2 disease can prevent Covid-19 disease progression Test if metformin treatment in non-hospitalized adults with SARS-CoV-2 can improve viral load and …	Decreased oxygenation - 14 days SpO2 =< 93% on home monitoring Emergency Department Utilization - 14 days Emergency department utilization for Covid-19 Symptoms (as defined by current CDC definition of Covid-19 symptoms or by treating clinical team)	Maximum symptom severity - 14 days and day 28 Maximum numeric score (defined by adding the symptom score for each individual symptom) on the Daily Symptom Scale Recommended by FDA for Industry Clinical Progression Scale - 14 days and day 28 Maximum Clinical Support Needed on the Following Scale: 1) O2 saturation >93% with supplemental oxygen requirement; 2) ED visit for any COVID symptom; 3) Hosp…		Yes	Institution	Single Country	1		metformin hydrochloride		Small Molecule	A10BA Biguanides	Adenosine Monophosphate Activated Protein Kinase ([Hydroxymethylglutaryl CoA Reductase (NADPH)] Kinase or AMPK or EC 2.7.11.31) Activator	Both	Yes	Stage 1 Treatment Trial: Positive laboratory test for active SARS-CoV-2 viral infection based on local laboratory standard (i.e. +PCR) within 3 days of randomization; negative antibody test not required Age >=30 years and < 85 years GFR>45ml/min within 2 weeks of enrollment or after enrollment Patient has medical record visible within the EHR of participating sites BMI >= 25kg/m2 by self-report h…	Stage 1 Treatment Trial: Symptom onset greater than 7 days before randomization (symptoms not required for inclusion) Currently taking metformin Electronic medical record history of kidney disease, i.e.: Estimated Glomerular Filtration Rate (eGFR) of < 45ml/min/1.73 m2 Other kidney disease that in the opinion of the investigator would affect clearance Electronic medical record history of severe l…	Adults	Efficacy	750							The trial is in progress and results related to the study are yet to be published. Hence, GlobalData could not draw any conclusion.		30 Years	85 Years
metformin;naltrexone	Phase II	Pilot Study into the Use of Metformin and LDN for Patients with COVID-19	Planned		Infectious Disease	Coronavirus Disease 2019 (COVID-19)	AgelessRx	NCT04604678	ALRx003	Interventional	Pilot Study into the Use of Metformin and Low Dose Naltrexone (LDN) for Patients with Coronavirus Disease 2019 (COVID-19) - Assessment of Short and Long Term Effects	6.03			Single-centered;Controlled;Treatment;Open-label;Parallel Assignment;Randomized		This is an interventional, phase II, randomized, parallel assignment, controlled, open label, treatment, pilot and single centered study to determine the effects of daily use of metformin and low-dose naltrexone (LDN) for 4 weeks to reduce symptoms, disease severity, and recovery time from COVID-19.Subjects will be randomized into two arms in 1:1 ratio:ArmsTypeAssigned InterventionDescriptionIExp…		The purpose of this study is to determine the effects of daily use of metformin and low-dose naltrexone (LDN) for 4 weeks to reduce symptoms, disease severity, and recovery time from COVID-19.	Reduction of COVID-19 symptoms after 1 week of treatment with metformin and LDN - 1 week Reduction in COVID-19 symptoms as measured with the COVID-19 Symptoms Severity Scale. The scale has a minimum score of 0 and a maximum of 24, with values ranging from 4-11 are considered 'mild symptoms', scores ranging 12-19 are considered 'moderate', and scores 20-24 are considered 'severe' Reduction of COVI…	Reduction in recovery time from COVID-19 - 4 weeks Reduction in the number of days with symptoms due to COVID-19 upon treatment with metformin and LDN, compared to placebo group Reduction in hospitalizations - 4 weeks Reduction in the number of patients being hospitalized due to COVID-19 upon treatment with metformin and LDN, compared to placebo group Reduction in requirement of additional treatm…		No	Company	Single Country	1		metformin; naltrexone					Both	No	Age 30-70 Any sex Any ethnicity Adequate cognitive function to be able to give informed consent Technologically competent to complete web forms and perform video calls with the PI Positive PCR (polymerase chain reaction) test result for SARS-CoV-2 (severe acute respiratory syndrome coronavirus 2) within the last 10 days At least two COVID-19 symptoms as assessed by laboratory or patient self-repo…	Clinically significant hepatic, renal, or cardiac impairment (as determined by previous clinical judgement) Hypoglycemia Currently on drugs for COVID-19 Hospitalization for COVID-19 (Suspected) pregnancy or breastfeeding Active cancer Uncontrolled mental health issues On any medication with major interactions with metformin or LDN Taking opioid analgesics, or being treated for opioid addiction/re…	Adults; Elders; Symptomatic Disease	Efficacy; Safety	80							The trial is not yet open for recruitment. Hence, GlobalData could not draw any conclusion.		30 Years	70 Years
metformin glycinate	Phase II/III	Metformin Glycinate in Patients With MS or DM2 , Hospitalized With COVID-19 and SARS Secondary to SARS-CoV-2	Withdrawn		Infectious Disease; Metabolic Disorders	Coronavirus Disease 2019 (COVID-19); Metabolic Syndrome; Type 2 Diabetes	Laboratorios Silanes SA de CV	NCT04626089	SIL-30000-II(1)	Interventional	Adaptive Study for Efficacy and Safety of Metformin Glycinate for the Treatment of Patients With MS and DM2, Hospitalized With Severe Acute Respiratory Syndrome Secondary to SARS-CoV-2. Randomized, Double-Blind, Phase IIIb.		Other		Single-centered;Placebo-controlled;Treatment;Double Blind;Parallel Assignment;Randomized		This was an interventional, phase II/IIIB, randomized, placebo-controlled, parallel assignment, double blind, treatment and single-centered study to evaluate the efficacy and safety of metformin glycinate at dose of 620 mg twice per day plus standard treatment comparing to standard treatment alone (we use placebo) of patients who have metabolic syndrome or type 2 diabetes, which have severe acute…	DMMETCOV19	The purpose of this study was to evaluate the efficacy and safety of metformin glycinate at dose of 620 mg twice per day plus standard treatment comparing to standard treatment alone (we will use placebo) of patients who have metabolic syndrome or type 2 diabetes, which have severe acute respiratory syndrome secondary to SARS-CoV-2.	Viral Load - Day 0 to Day 8 or patient discharge day Assess differences in SARS-CoV-2 viral load between participants that receive placebo vs metformin glycinate	Days of supplementary oxygen if apply - Day 0 to day 28 or patient discharge day Assess length of supplementary oxygen Days of supplementary mechanical ventilation if apply - Day 0 to day 28 or patient discharge day Assess length of mechanical ventilation Days of Hospitalization - Day 0 to day 28 or patients discharge day Assess length of hospitalization Normalization of fever - Day 0 to day 28 o…		No	Company	Single Country	1		metformin glycinate		Small Molecule	A10BA Biguanides		Both	No	= 18 years old Ability to understand and the willingness to sign a written informed consent document before any study procedure Metabolic syndrome or type 2 diabetes Coronavirus infection, severe acute respiratory syndrome SARS-CoV- 2 confirmed by the Polymerase Chain Reaction test (PCR) = 4 days before of the randomization. Hospitalized patient. Radiographic evidence of pulmonary infiltrates	Participation in any other clinical trial of an experimental treatment for COVID-19 Evidence of multi-organ failure Require mechanical ventilation before randomization Pregnant patients	Adults; Elders; Hospitalized	Efficacy; Safety	20							The trial was withdrawn due to administrative decision of the company		18 Years
metformin glycinate	Phase II/III	Metformin Glycinate, Treatment of Patients With COVID-19 and Severe Acute Respiratory Syndrome Secondary to SARS-CoV-2.	Completed		Infectious Disease	Coronavirus Disease 2019 (COVID-19)	Laboratorios Silanes SA de CV	NCT04625985	SIL-30000-II-20(2)	Interventional	Adaptive Study to Demonstrate Efficacy and Safety of Metformin Glycinate for the Treatment of Hospitalized Patients With Severe Acute Respiratory Syndrome Secondary to SARS-CoV-2. Randomized, Double-Blind, Phase IIIb	7.9			Randomized;Parallel Assignment;Double Blind;Treatment;Placebo-controlled;Single-centered		This was an interventional, phase II/IIIb, randomized, placebo-controlled, parallel assignment, adaptive, double blind, treatment and single-centered study to evaluate the efficacy and safety of the metformin glycinate and standard treatment of the hospital in hospitalized patients with Severe Acute Respiratory Syndrome secondary to SARS-CoV2.Subjects were randomized (1:1) into following arms:Arm…	DMMETCOV19-2	The purpose of this study was to evaluate the efficacy and safety of the metformin glycinate and standard treatment of the hospital in hospitalized patients with Severe Acute Respiratory Syndrome secondary to SARS-CoV2.	Viral load - Day 0 to Day 28 or patient discharge day Assess differences in SARS-CoV-2 viral load between participants that receive placebo vs metformin glycinate consciousness level - Day 0 to Day 28 or patient discharge day Clinical status assessed by measurement of consciousness level: alertness temperature - Day 0 to Day 28 or patient discharge day Clinical status assessed by measurement of a…	Toxicity of study drug assessed by incidence of adverse events (grade 3 or 4) - Day 0 to Day 28 or patient discharge day Assess by incidence of Grade 3, Grade 4, and Serious Adverse Events (AEs) Changes in laboratory test results - Day 0 to Day 28 or patient discharge day Changes in serum levels from security laboratories compared to baseline levels and between groups.		No	Company	Single Country	1		metformin glycinate		Small Molecule	A10BA Biguanides		Both	No	= 18 years old Ability to understand and the willingness to sign a written informed consent document before any study procedure Coronavirus infection, severe acute respiratory syndrome (SARS-CoV)-2 confirmed by the polymerase chain reaction (PCR) test = 4 days before randomization. Hospitalized Radiographic evidence of pulmonary infiltrates	Participation in any other clinical trial of an experimental treatment for COVID-19 Evidence of multi-organ failure Require mechanical ventilation before randomization Pregnant patients Patients with kidney failure, cancer and among other conditions that due to their treatment and / or baseline condition, affect the distribution, bioavailability and elimination of the studied drug	Adults; Elders; Hospitalized	Efficacy; Safety	20		20					The trial was completed, references for results related to this study could not be obtained. Hence, GlobalData could not draw any conclusion.		18 Years
fluvoxamine;ivermectin;metformin	Phase III	Repurposed Approved Therapies for Outpatient Treatment of Patients With Early-Onset COVID-19 and Mild Symptoms	Ongoing, recruiting	Adenosine Monophosphate Activated Protein Kinase ([Hydroxymethylglutaryl CoA Reductase (NADPH)] Kinase or AMPK or EC 2.7.11.31); Glutamate-Gated Chloride Channel; Sodium Dependent Serotonin Transporter (5HT Transporter or 5HTT or Solute Carrier Family 6 Member 4 or SLC6A4)	Infectious Disease	Coronavirus Disease 2019 (COVID-19)	Cardresearch Cardiologia Assistencial e de Pesquisa Ltda	NCT04727424	TOGETHER_2	Interventional	A Multicenter, Prospective, Adaptive, Double-blind, Randomized, Placebo-controlled Study to Evaluate the Effect of Fluvoxamine, Ivermectin and Metformin in Reducing Hospitalization of Patients With Mild COVID-19 and a High Risk of Complications	12.6			Randomized;Placebo-controlled;Parallel Assignment;Double Blind;Treatment;Prospective;Multi-centered		This is an interventional, phase III, randomized, placebo control, parallel assignment, adaptive, quadruple//double blind, treatment, prospective and multi centered study to evaluate the effect of fluvoxamine, ivermectin and metformin in reducing hospitalization of patients with mild COVID-19 and a high risk of complications.Subjects are randomized (1:1:1:1) into following arms:ArmsTypeAssigned i…		The purpose of the study is to evaluate the effect of fluvoxamine, ivermectin and metformin in reducing hospitalization of patients with mild COVID-19 and a high risk of complications.	Rate of fluvoxamine, ivermectin and metformin in changing the need for emergency care AND observation for more than 06 hours due to the worsening of COVID-19; - 28 days Evaluation of emergency visits and observation unit stay > 06 hours Rate of fluvoxamine, ivermectin and metformin in changing need for Hospitalization due to COVID-19 related complications, including lower respiratory tract infect…	Change in viral load on day 03 and 07 after randomization (first 600 enrolled participants) - Day 3 and Day 7 Viral load Time to clinical changes (up to 28 days of randomization), defined as greater than 50% symptoms changing in reference to baseline symptoms) - Randomization through day 28 time to > 50% clinical symptoms changes (self reported) Time to clinical failure, defined as time to need f…		No	Company	Single Country	6		fluvoxamine; ivermectin; metformin		Small Molecule	A10BA Biguanides; N06AB Selective serotonin reuptake inhibitors; P02CF Avermectines	Adenosine Monophosphate Activated Protein Kinase ([Hydroxymethylglutaryl CoA Reductase (NADPH)] Kinase or AMPK or EC 2.7.11.31) Activator; Glutamate-Gated Chloride Channel Activator; Sodium Dependent Serotonin Transporter (5HT Transporter or 5HTT or Solute Carrier Family 6 Member 4 or SLC6A4) Inhibitor	Both	No	Patients over 18 years old with the ability to provide free and informed consent Acute Flu-Like symptoms < 07 days All patient need to have at lease ONE enhancement factor Age > 50 years Diabetes mellitus requiring oral medication or insulin Systemic arterial hypertension requiring at least 01 oral medication for BP control Known cardiovascular diseases (heart failure, congenital heart disease, v…	Negative SARS-CoV2 test Flu-like symptom onset 08 days or more Patients with COVID-19 being referred for hospitalization Patients with history of SARS-CoV-2 vaccine shot Patients with acute respiratory conditions due to other causes Dyspnea secondary to other acute and chronic respiratory causes or infections (eg: Decompensated COPD, acute bronchitis, pneumonia, primary pulmonary arterial hyperte…	Adults; Asthma; Cancer; Chronic Disease; Chronic Kidney Disease (CKD) Stage 4; Concurrent Dialysis; Concurrent Immunosuppressive Therapy; Concurrent Renal Replacement Therapy; Congenital Heart Disease; Coronary Artery Disease (CAD); Corticosteroid Dependency; Diabetes; Early Onset Disease; Elders; End Stage Renal Disease (ESRD); Heart Failure; High Risk; Hypertension; Immunocompromised; Mild Dise…	Efficacy; Safety	2724							The trial is in progress and results related to the study are yet to be published. Hence, GlobalData could not draw any conclusion.		18 Years
ascorbic acid;melatonin;Zinc sulfate	Phase II	A Study on Melatonin and Vitamin C and Zinc Efficacy in Patients with Covid19	Completed		Infectious Disease	Coronavirus Disease 2019 (COVID-19)	Semnan University of Medical Sciences	IRCT20151228025732N52		Interventional	A Study on Melatonin and Vitamin C and Zinc Efficacy in Patients with Covid19 Hospitalized in Intensive Care Unit of Semnan Kowsar Hopsital				Controlled;Parallel Assignment;Randomized;Open-label;Treatment;Single-centered		This was an interventional, phase II, randomized, open-label, parallel group assignment, uncontrolled, treatment and single centered study is to evaluate melatonin and Vitamin C and zinc efficacy in patients with COVID19 hospitalized in intensive care unit of Semnan Kowsar HopsitalSubjects were randomized into two arms:ArmsArm TypesAssigned InterventionsDescriptionIExperimentalmelatonin+ascorbic …		The purpose of the study was to evaluate melatonin and Vitamin C and zinc efficacy in patients with COVID19 hospitalized in intensive care unit of Semnan Kowsar Hopsital	Number of breaths per minute - Before the intervention, from the start of treatment to the patient's recovery Vital signs monitoring devices The rate of decline of lung infection - Before the intervention, from the start of treatment to the patient's recovery Clinical examination, if necessary, radiography or CT scan The course of the disease - Before the intervention, from the start of treatment…			No	Institution	Single Country	1		ascorbic acid; melatonin; Zinc sulfate		Small Molecule	A11GA Ascorbic acid (vitamin C), plain				Subjects with Covid 19 Conscious consent of the subjects	Malignant diseases Severe renal, hepatic failure History of drug allergy	Adults; Hospitalized	Efficacy	30							The trial was completed, references for results related to this study could not be obtained. Hence, GlobalData could not draw any conclusion.		65 Years
melatonin	Phase III	The Effect of Melatonin on the Quality of Sleep in COVID-19 Patients	Completed	50S Ribosomal Subunit (50S RNA); Major Histocompatibility Complex (MHC); Melatonin Receptor Type 1A (MT1 or MTNR1A); Melatonin Receptor Type 1B (MT2 or MTNR1B); Toll Like Receptor 7 (TLR7); Toll Like Receptor 9 (CD289 or TLR9)	Infectious Disease	Coronavirus Disease 2019 (COVID-19)	Mazandaran University of Medical Sciences	IRCT20200411047030N1		Interventional	Evaluation of Adding Melatonin to Routine Treatment on Outcomes and Quality of Sleep in COVID-19 Patients				Single-centered;Treatment;Open-label;Parallel Assignment;Controlled		This was an interventional, phase III, parallel assignment, open label, controlled, treatment and single centered study to determine the addition of melatonin to routine treatment on treatment outcomes and the quality of sleep in COVID-19 patients.Subjects were assigned into following arms:ArmTypeInterventionDescriptionIExperimentalHydroxychloroquine + Azithromycin + MelatoninSubjects received hy…		The purpose of the study was to determine the addition of melatonin to routine treatment on treatment outcomes and the quality of sleep in COVID-19 subjects.	Time to stop the fever - It will be reviewed for 7 days from the study onset It is recorded by a thermometer Transfer to ICU - A maximum of 10 days of hospitalization will be checked Tracking hospitalized patients through questions and recording in questionnaires Mortality - A maximum of 10 days of hospitalization will be checked Tracking hospitalized patients through questions and recording in q…	Lymphopenia status - It will be reviewed on the first day and day 7 Cell counter device C-reactive protein status - It will be reviewed on the first day and day 7 Serology test Peripheral capillary oxygen saturation (SPO2) - It will be reviewed on the first day and day 7 Pulse Oximeter		No	Institution	Single Country	1		melatonin	azithromycin; hydroxychloroquine	Small Molecule	J01FA Macrolides; N05CH Melatonin receptor agonists; P01BA Aminoquinolines	50S Ribosomal Subunit (50S RNA) Inhibitor; Major Histocompatibility Complex (MHC) Inhibitor; Melatonin Receptor Type 1A (MT1 or MTNR1A) Agonist; Toll Like Receptor 7 (TLR7) Antagonist; Toll Like Receptor 9 (CD289 or TLR9) Antagonist	Both	No	Patients with the new coronavirus (CoV-2019) Consent to attend the study Clinical symptoms Lymphocyte count less than 1100 Positive CT scan or C-reactive protein	Epilepsy Taking warfarin and other anticoagulants and coagulation disorders Uncontrolled diabetes and high blood pressure Patients who are not confirmed by CT scan and PCR findings will not be included in the study		Efficacy; Safety	82							The trial was completed, references for results related to this study could not be obtained. Hence, GlobalData could not draw any conclusion.
melatonin	Phase II/III	Efficacy of Melatonin in the Prophylaxis of Coronavirus Disease 2019 (COVID-19) Among Healthcare Workers. (MeCOVID)	Ongoing, recruiting	Melatonin Receptor Type 1A (MT1 or MTNR1A); Melatonin Receptor Type 1B (MT2 or MTNR1B)	Infectious Disease	Coronavirus Disease 2019 (COVID-19)	La Paz University Hospital Research Institute	NCT04353128	EudraCT-2020-001530-35;2020-001530-35	Interventional	Multicenter Randomized Controlled Trial of the Efficacy of Melatonin in the Prophylaxis of SARS-coronavirus-2 Infection Among High Risk Contacts	5.47			Randomized;Placebo-controlled;Parallel Assignment;Double Blind;Prevention;Multi-centered	The hypothesis stated that: That elevating peak melatonin levels to a range similar to that of children by administering 2 mg of melatonin daily might prevent the infection with SARS-CoV 2 among exposed healthcare workers That among those who develop the disease melatonin might prevent the more severe forms	This is an interventional, phase II/III, randomized, quarduple / double-blind, prevention, parallel assignment, multi-centered, placebo - controlled, study to be evaluate this randomized controlled trial seeks to evaluate is efficacy as a prophylaxis in healthcare workers exposed to the virus in their clinical practice.Subjects are randomized into two arms:S.NoTypeAssigned InterventionDescription…	MeCOVID	The purpose of the study to be evaluate this randomized controlled trial seeks to evaluate is efficacy as a prophylaxis in healthcare workers exposed to the virus in their clinical practice.	SARS-CoV 2 infection rate [ Time Frame: up to 12 weeks ] - Number of confirmed (positive CRP) symptomatic infections in each treatment group Number of symptomatic infections confirmed by SARS-CoV-2 (COVID-19) 16 weeks	Number of asymptomatic infections confirmed by SARS-CoV-2 (COVID-19) measured by serology Severity of SARS-CoV-2 (COVID-19) infection measured in relation to the following: Asymptomatic Mild symptoms defined as general malaise, fever, cough, arthromyalgia Moderate symptoms The above plus moderate respiratory distress requiring hospital admission Serious symptoms The above plus frank respiratory d…		No	Institution	Single Country	3		melatonin ER		Small Molecule	N05CH Melatonin receptor agonists	Melatonin Receptor Type 1A (MT1 or MTNR1A) Agonist; Melatonin Receptor Type 1B (MT2 or MTNR1B) Agonist	Both	No	Healthcare workers from the public and private Spanish hospital network at risk of SARS-CoV 2 infection Not having a previous COVID19 diagnosis Not having experienced COVID19 symptoms from March 1st 2020 until randomization Understanding the purpose of the trial and not having taken any pre-exposure prophylaxis (PrEP) including HIV PrEP from March 1st 2020 until randomization Having a negative SA…	HIV infection Active hepatitis B infection Renal failure (CrCl < 60 mL/min/1.73 m2) or need for hemodialysis Osteoporosis Myasthenia gravis Retinitis pigmentosa Bradycardia (less than 50 bpm) Weight less than 40 Kg Treatment with drugs that prolong the QT interval for more than 7 days in the last month before randomization including: azithromycin, cisapride, methadone, droperidol, sotalol, quinid…	Adults; Elders; High Risk	Efficacy	450							The trial is in progress and results related to the study are yet to be published. Hence, GlobalData could not draw any conclusion.		18 Years	80 Years
melatonin	Phase II/III	Evaluation of the Efficacy of Melatonin Tablets as Auxiliary Medication in Accelerating the Improvement of the COVID-19 Symptoms and Clinical Findings	Completed	Major Histocompatibility Complex (MHC); Melatonin Receptor Type 1A (MT1 or MTNR1A); Melatonin Receptor Type 1B (MT2 or MTNR1B); Toll Like Receptor 7 (TLR7); Toll Like Receptor 9 (CD289 or TLR9)	Infectious Disease	Coronavirus Disease 2019 (COVID-19)	Gonabad University of Medical Sciences	IRCT20200408046988N1		Interventional	Evaluation of the Efficacy of Melatonin Tablets as Auxiliary Medication in Accelerating the Improvement of the COVID-19 Symptoms and Clinical Findings: A Double-blind Randomized and Placebo Controlled Trial				Single-centered;Treatment;Placebo-controlled;Parallel Assignment;Double Blind;Randomized		This was an interventional, phase II/III, randomized, double blind, parallel assignment, placebo control, treatment and single centered study to compare and evaluate the effects of melatonin and placebo tablets on the recovery duration of clinical symptoms (fever, cough and myalgia),improvement time of the laboratory parameters 3-duration of radiology- symptoms remission. Subjects were randomized…		The purpose of the study was to compare and evaluate the effects of melatonin and placebo tablets on the recovery duration of clinical symptoms (fever, cough and myalgia),improvement time of the laboratory parameters 3-duration of radiology- symptoms remission.	Confirmed and possible Coronavirus 2019 - CT scan - PCR test Corona virus At the time of admission	Laboratory study - CBC diff-ABG Daily		No	Institution	Single Country	1		melatonin	hydroxychloroquine	Small Molecule	N05CH Melatonin receptor agonists; P01BA Aminoquinolines	Major Histocompatibility Complex (MHC) Inhibitor; Melatonin Receptor Type 1A (MT1 or MTNR1A) Agonist; Toll Like Receptor 7 (TLR7) Antagonist; Toll Like Receptor 9 (CD289 or TLR9) Antagonist	Both	No	Consent to participate in the study Confirmed and suspicious COVID-19 patients Not participating in another clinical trial plan simultaneously	Lack of consent for the study Changing the other routine medications during the project		Efficacy	60							The trial was completed, references for results related to this study could not be obtained. Hence, GlobalData could not draw any conclusion.
melatonin	Phase II	Evaluation of Therapeutic Effects of Melatonin by Inhibition of NLRP3 Inflammasome in COVID19 Patients	Ongoing, recruiting	Melatonin Receptor Type 1A (MT1 or MTNR1A); Melatonin Receptor Type 1B (MT2 or MTNR1B)	Infectious Disease	Coronavirus Disease 2019 (COVID-19)	Baqiyatallah Medical Sciences University	NCT04409522	IR.BMSU.REC.1399.039	Interventional	Evaluation of Therapeutic Effects of Melatonin by Inhibition of NLRP3 Inflammasome in COVID19 Patients	0.8			Randomized;Parallel Assignment;Double Blind;Treatment;Active control;Single-centered		This is an interventional, randomized, active controlled, double blind, parallel assignment, investigator initiated, treatment and single centered study to evaluate the therapeutic effects of melatonin by inhibition of NLRP3 inflammasome in covid19 subjects.Subjects are randomized into following arms:ArmTypeInterventionDescriptionIExperimentalMelatonin, usual treatmentSubjects receive 9 mg dose o…		The purpose of this study is to evaluate the therapeutic effects of melatonin by inhibition of NLRP3 inflammasome in covid19 subjects.	Melatonin - up to 10 days Immune system modulator. The amount of it is determined by laboratory methods	Inflammatory cytokines - up to 10 days is a type of signaling molecule (a cytokine) that is secreted from immune cells like helper T cells (Th) and macrophages, and certain other cell types that promote inflammation which is measured by serological or analyzer method C-reactive protein (CRP) - up to 10 days C-reactive protein (CRP) is a protein made by the liver that measured by serological or an…		Yes	Institution	Single Country	1		melatonin	undisclosed antiviral drug	Small Molecule	N05CH Melatonin receptor agonists	Melatonin Receptor Type 1A (MT1 or MTNR1A) Agonist	Both	No	Diagnosis of COVID-19 based on either ground glass appearance in chest CT scan or positive RT-PCR test for COVID-19 Oxygen saturation drop below 93% Systolic blood pressure drop below 100 or blood pressure drop of 30 mm Hg from the patient's previous normal systolic blood pressure Fever Dry cough Positive PCR for COVID-19 Laboratory indices include CRP and ESR indicating COVID-19	Patient dissatisfaction Existence of drug interactions Lack of proper conditions for receiving medication	Adults; Elders; Severe Disease	Efficacy	55							The trial is in progress and results related to the study are yet to be published. Hence, GlobalData could not draw any conclusion.		16 Years	100 Years
melatonin	Phase IV	Melatonin Immune Boost COVID 19 Study	Planned	Melatonin Receptor Type 1A (MT1 or MTNR1A); Melatonin Receptor Type 1B (MT2 or MTNR1B)	Infectious Disease	Coronavirus Disease 2019 (COVID-19)	All India Institute of Medical Sciences Rishikesh	CTRI/2020/06/025613		Interventional	Melatonin For COVID 19 pre exposure prophylaxis in High Risk population . (Melatonin Immune Boost COVID 19 Study)	18			Randomized;Double Blind;Parallel Assignment;Placebo-controlled;Prevention;Single-centered		This is an interventional, phase IV, randomized, placebo-controlled, parallel assignment, double blind, prevention and single-centered study to assess the melatonin for COVID 19 pre exposure prophylaxis in high risk population.Subjects are randomized into following arms:ArmTypeInterventionDescriptionIExperimentalMelatoninSubjects receive oral melatonin 3 mg at 6 pm daily once x 8 weeks IIPlacebo-…		The purpose of study is to assess the melatonin for COVID 19 pre exposure prophylaxis in high risk population.	SARS-CoV 2 infection rate : Number of confirmed (positive CRP) symptomatic infections in each treatment group - 8 weeks	Frequency of respiratory tract infections during course of study using the ?Wisconsin Upper Respiratory Symptom Survey - 8 weeks Change from baseline immune cells and markers after 8 weeks of medications - 8 weeks Number of participants with treatment-related adverse events - 8 weeks		No	Institution	Single Country	1		melatonin		Small Molecule	N05CH Melatonin receptor agonists	Melatonin Receptor Type 1A (MT1 or MTNR1A) Agonist	Both	Yes	High groups for COVID 19 related disease Elderly : age > 60 years Diabetes Obesity Heart Failure Immuno supressed patients	Chronic Renal Failure Chronic Hepatic Failure Any hospitalisation for past 3 months Any recent vaccination Nutrition supplements Any addiction Chronic infections live Human immunodeficiency disorder , Hepatitis B,C., etc Any autoimmune disease Irregular sleep pattern Primary immunodeficiency states Vitamin deficiency states	Adults; Elders; High Risk	Efficacy; Safety	200							The trial is not yet open for recruitment. Hence, GlobalData could not draw any conclusion.		20 Years	90 Years
melatonin	Phase II	Efficacy of Intravenous Melatonin on Mortality in Adult Patients Admitted to the Intensive Care Unit with COVID-19 (MELCOVID)	Completed	NACHT LRR And PYD Domains Containing Protein 3 (Caterpiller Protein 1.1 or Cold Autoinflammatory Syndrome 1 Protein or Cryopyrin or Nucleotide Binding Oligomerization Domain Leucine Rich Repeat And Pyrin Domain Containing 3 or NLRP3)	Infectious Disease	Coronavirus Disease 2019 (COVID-19)	Pharmamel SL	EudraCT-2020-001808-42	2020-001808-42;PHM-2020-001;NCT04568863	Interventional	A Phase II, Single-center, Double-blind, Randomized, Placebo-controlled Trial to Explore the Efficacy and Safety of Intravenous Melatonin in Patients with COVID-19 Admitted to the Intensive Care Unit (MelCOVID Study)	5.43		La Paz University Hospital;La Paz University Hospital Research Institute	Treatment;Parallel Assignment;Double Blind;Single-centered;Placebo-controlled;Randomized	The stated hypothesis of the study was that high doses of melatonin intravenously administered to COVID-19 ICU patients might reach enough blood levels able to prevent/counteract the developing of sepsis and the production of free radicals, reducing mortality and hospital stay.	This was an interventional, phase II, randomized, double/quadruple blind, two arm, parallel assignment, treatment, placebo controlled, and single centered study to explore the effectiveness and safety of melatonin in subjects with Covid-19 entered into the intensive care unit.Subjects were randomized into following arms 2:1 ratio:ArmTypeIntervention assignedDescriptionI (n=12)ExperimentalMelatoni…	MELCOVID study	The purpose of the study was to explore the effectiveness and safety of melatonin in subjects with Covid-19 entered into the intensive care unit.	Mortality - one month Mortality in each study group represented in frequency and time-to-event at day 28 after randomization	ICU admission time, time with mechanical ventilation and modification of the patient's state of severity with respect to baseline values Assess whether melatonin treatment i.v : Reduces the duration of admission to the ICU Reduces the duration of mechanical ventilation (VM) It is associated with an increase in VM free days Is associated with a reduction in the number of vital organ failures, acco…		No	Company	Single Country	1		melatonin		Small Molecule	J05AX Other antivirals	NACHT LRR And PYD Domains Containing Protein 3 (Caterpiller Protein 1.1 or Cold Autoinflammatory Syndrome 1 Protein or Cryopyrin or Nucleotide Binding Oligomerization Domain Leucine Rich Repeat And Pyrin Domain Containing 3 or NLRP3) Inhibitor	Both	No	Granting of informed consent by the patient, their family member or their legal representative Age equal to or greater than 18 years Presence of SARS-CoV-2 infection, with compatible symptoms and confirmation by PCR Admission to the ICU with acute hypoxemic respiratory failure attributed to SARS-CoV-2 infection ICU length of stay of less than 7 days prior to randomization with or without MV and w…	Be included in another COVID-19 study that involves the administration of a drug in clinical development phase that lacks a prior marketing authorization Liver transaminases> 5 times the ULN Chronic kidney disease with GFR < 30 mL/min/1.73 m2 (stage 4 or greater) or need for hemodialysis Pregnancy. A pregnancy test will be performed on every woman younger than 55 years of age prior to inclusion T…	Acute Disease/Symptoms; Adults; Hospitalized; Symptomatic Disease	Efficacy; Safety	18		18					The trial was completed, references for results related to this study could not be obtained. Hence, GlobalData could not draw any conclusion.		18 Years
melatonin	Phase II	Safety and Efficacy of Melatonin in Outpatients Infected With COVID-19 (COVID-19)	Ongoing, recruiting	Melatonin Receptor Type 1A (MT1 or MTNR1A); Melatonin Receptor Type 1B (MT2 or MTNR1B)	Infectious Disease	Coronavirus Disease 2019 (COVID-19)	State University of New York at Buffalo	NCT04474483	UBMELCOVID19	Interventional	A Pilot Placebo-controlled Randomized Double-blind Trial of Melatonin in Outpatients With COVID-19 Infection	4.83			Single-centered;Treatment;Double Blind;Parallel Assignment;Placebo-controlled;Randomized		This is an interventional, phase II, randomized, double/quadruple blind, placebo controlled, pilot, parallel assignment, treatment and single centered study to evaluate the safety and efficacy of melatonin in adult outpatients suspected to be afflicted with COVID-19.Subjects are randomized into following arms:ArmTypeInterventionDescriptionIExperimentalMelatoninSubjects receive melatonin orally as…		The purpose of the study is to evaluate the safety and efficacy of melatonin in adult outpatients suspected to be afflicted with COVID-19.	Cumulative Incidence of Treatment-Emergent Adverse Events - 28 days Evaluate the incidence of serious adverse effects and discontinuation secondary to toxicity through 28 days of follow-up as compared to the control arm as assessed by: Cumulative incidence of serious adverse events (SAEs), Cumulative incidence of Grade 3 and 4 adverse events (AEs), Discontinuation or temporary suspension of the i…	Hospitalization - 28 days Incidence of COVID-19 related hospitalization at 28 days COVID-19 related symptoms - 28 days COVID-19 related symptoms (Fever, chills, cough, nasal symptoms, body aches/muscle aches, headache, loss of smell, loss of taste, nausea, vomiting, diarrhea, fatigue, dizziness) that are self-reported and on interview Rate of resolution of COVID-19 related symptoms - 28 days Chan…		No	Institution	Single Country	1		melatonin		Small Molecule	N05CH Melatonin receptor agonists	Melatonin Receptor Type 1A (MT1 or MTNR1A) Agonist	Both	No	Male or non-pregnant female adult =18 years of age at time of enrollment Women of childbearing potential must agree to use at least one primary form of contraception for the duration of the study Subject provides written informed consent prior to initiation of any study procedures Understands and agrees to comply with planned study procedures Agrees to the collection and storage of saliva samples…	Severe chronic liver disease Severe chronic kidney disease or requiring dialysis Pregnancy or breast feeding Allergy to the study medication Currently taking melatonin Currently taking high dose (>500 mg/day) Vitamin C	Adults; Mild Disease	Efficacy; Safety	30							The trial is in progress and results related to the study are yet to be published. Hence, GlobalData could not draw any conclusion.		18 Years
melatonin	Phase III	Melatonin in COVID-19	Ongoing, recruiting		Infectious Disease	Coronavirus Disease 2019 (COVID-19); Coronavirus Disease 2019 (COVID-19) Pneumonia	Bandar-e Abbas University of Medical Sciences	IRCT20200506047323N5		Interventional	Evaluation of the Efficacy and Safety of Melatonin in Patients with COVID-19: A Randomized Clinical Trial			Hormozgan University of Medical Sciences	Treatment;Single-centered;Double Blind;Parallel Assignment;Placebo-controlled;Randomized		This is an interventional, phase III, randomized, placebo controlled, double blind, parallel assignment, treatment, single centered study to evaluate the efficacy and safety of melatonin in subjects with COVID-19.Subjects are randomized into two arms 1:1 ratio:ArmTypeAssigned InterventionDescriptionI (n=30)Experimental hydroxychloroquine sulfate + melatoninSubjects receive hydroxychloroquine sulf…		The purpose of this study is to evaluate the efficacy and safety of melatonin in subjects with COVID-19.	Body temperature - Before intervention and daily during the study Thermometer Respiratory rate - Before intervention and daily during the study Respiratory Count Oxygen saturation - Before intervention and daily during the study Pulse oximeter improvement of serum inflammatory parameters, including C-reactive protein, tumor necrosis factor-alpha (TNF-?), interleukin-1ß (IL-1ß), and IL-6 within se…	Lymphocytopenia - Before intervention and 7 days after the start of the intervention Cell count C-reactive protein - Before intervention and 7 days after the start of the intervention C-RP kit Incidence of serious adverse events - Before intervention and daily during the study Questionnaire		No	Institution	Single Country	1		melatonin	hydroxychloroquine				Both	No	Age >20 years Positive polymerase chain reaction (PCR) test for COVID-19 or/and lung involvement in imaging Primary clinical symptoms Hospitalized and moderate subjects Signing informed consent willingness of study participant to accept randomization to any assigned treatment arm Moderate COVID-19 pneumonia (via computed tomography and or X-ray imaging), requiring hospitalization Hospitalized =48…	Subjects with underlying diseases including hypertension, diabetes, seizure, depression, chronic hepatitis, cirrhosis, and cholestatic liver diseases Use of anticoagulant drugs like warfarin, hormonal drugs, alcohol, and any illegal drugs (during last 30 days) History of allergy to Melatonin Pregnancy and breastfeeding Severe and critical COVID-19 pneumonia	Adults; Elders; Hospitalized; Moderate Disease; Symptomatic Disease	Efficacy; Safety	60							The trial is in progress and results related to the study are yet to be published. Hence, GlobalData could not draw any conclusion.		20 Years
ascorbic acid;melatonin	Phase II	The Effect of Melatonin and Vitamin C on COVID-19	Ongoing, recruiting	Melatonin Receptor Type 1A (MT1 or MTNR1A); Melatonin Receptor Type 1B (MT2 or MTNR1B)	Infectious Disease	Coronavirus Disease 2019 (COVID-19)	Lancaster General Hospital	NCT04530539	2020-68	Interventional	The Effect of Melatonin and Vitamin C on COVID-19	11.03			Randomized;Placebo-controlled;Parallel Assignment;Double Blind;Supportive Care;Single-centered		This is an interventional, randomized, placebo controlled, parallel assignment, double/triple blind, supportive care and single centered study to evaluate the impact of melatonin and vitamin C on symptoms and outcomes of subjects with COVID-19.Subjects are randomized into below arms:ArmsTypeAssigned InterventionDescriptionIExperimentalMelatoninSubjects receive melatonin at a dose of 10mg at bedti…		The purpose of the study is to evaluate the impact of melatonin and vitamin C on symptoms and outcomes of subjects with COVID-19.	Symptom Severity - 14 days Symptom severity will be tracked electronically	Symptom progression - 14 days Determine symptom course of those with moderate or severe symptoms		Yes	Institution	Single Country	1		ascorbic acid; melatonin		Small Molecule	A11GA Ascorbic acid (vitamin C), plain; N05CH Melatonin receptor agonists	Melatonin Receptor Type 1A (MT1 or MTNR1A) Agonist	Both	Yes	COVID-19 positive test (outpatient testing) Age >50 (chosen based greater risk for older patients to be vitamin deficient, age >65 not used so as not to be too restrictive in the inclusion criteria) Experiencing symptoms for <5 days prior to enrollment Able to read and write in English or Spanish Able to access REDCap daily Valid email address Current has a Lancaster General Health primary care p…	COVID-19 test ordered pre-procedure for asymptomatic screening Currently taking vitamin C supplements Currently taking melatonin supplements Currently hospitalized Deceased Currently pregnant Currently incarcerated	Adults; Elders	Efficacy	150							The trial is in progress and results related to the study are yet to be published. Hence, GlobalData could not draw any conclusion.		50 Years
alpha tocopherol;ascorbic acid;melatonin;N-acetylcysteine;pentoxifylline SR	Phase II	Antioxidants as Adjuvant Therapy to Standard Therapy in Patients With COVID-19	Ongoing, not recruiting	Melatonin Receptor Type 1A (MT1 or MTNR1A); Melatonin Receptor Type 1B (MT2 or MTNR1B)	Cardiovascular; Infectious Disease; Respiratory	Acute Respiratory Distress Syndrome; Coronavirus Disease 2019 (COVID-19); Coronavirus Disease 2019 (COVID-19) Pneumonia; Septic Shock	COVID-19 Temporary Unit	NCT04570254	09-CEI-011-20160627	Interventional	Open Clinical Trial of the Use of Antioxidants and Pentoxifylline as Adjuvant Therapy to Standard Therapy in Patients With and Without Septic Shock Secondary to COVID-19 Severe Pneumonia	1.9		National Institute of Cardiology Ignacio Chavez;National Institute of Medical Sciences and Nutrition Salvador Zubiran	Nonrandomized;Parallel Assignment;Double Blind;Treatment;Prospective;Single-centered	The stated hypothesis of the study is that adjuvant therapy with antioxidants and pentoxifylline reduces ventilator use in patients with or without septic shock secondary to severe COVID-19 pneumonia and decreases lipoperoxidation and corrects dysregulation of oxidative stress through the increase of antioxidant capacity.	This is an interventional, non randomized, double/triple blind, prospective, parallel assignment, treatment, longitudinal (before-after) and single centered study to evaluate whether it is possible to avoid intubation or decrease assisted mechanical ventilation days, improve oxidative stress dysregulation in patients with SARS-COV2 infection with severe pneumonia with or without septic shock.Subj…	ANTIOX-COVID	The purpose of the study is to evaluate whether it is possible to avoid intubation or decrease assisted mechanical ventilation days, improve oxidative stress dysregulation in patients with SARS-COV2 infection with severe pneumonia with or without septic shock.	Death from any cause - From admission to discharge, up to 30 days. It will be evaluated whether secondary to SARS-COV2 pneumonia, the outcome of the patient is dead. Percentage of patients who required orotracheal intubation - From admission to discharge, up to 1 week The percentage of patients with SARS-COV2 pneumonia in whom orotracheal intubation was avoided will be evaluated. Assisted mechani…	Measure lipoperoxidation in basal and post-therapy samples - Baseline and 5 days post-dose For the measurement of lipid peroxidation, 50 µL of CH3-OH with 4% BHT plus a phosphate buffer pH 7.4 was added to 100 µL of plasma. The mixture was vigorously vortexed for 5 seconds and subsequently incubated in a water bath at 37 ° C for 30 minutes. 1.5 mL of 0.8 M tribarbituric acid was added to the samp…		Yes	Institution	Single Country	1		alpha tocopherol; ascorbic acid; melatonin; N-acetylcysteine; pentoxifylline SR		Small Molecule	A11GA Ascorbic acid (vitamin C), plain; N05CH Melatonin receptor agonists	Melatonin Receptor Type 1A (MT1 or MTNR1A) Agonist	Both	No	Patients admitted to the UTC in the Temporary COVID-19 Citibanamex Center with suspected or diagnosed severe pneumonia due to SARS-COV2 with or without septic shock Patients who accept and sign informed consent. If the patient is clinically unable to authorize, acceptance by a first-degree relative will be requested Diagnosis of septic shock in the last 24 hours characterized by refractory hypote…	Patients with an advance directive format Chronic use of steroids in the past six months or recent Use of statins before admission Patients who are under some antioxidant treatment Any contraindication for the use of Vit C, Vit E, NAC, and melatonin Pregnant women	Hospitalized; Secondary Disease; Severe Disease	Efficacy; Safety	11							The trial is in progress and interim results related to the study are yet to be published. Hence, GlobalData could not arrive at any conclusion.
melatonin	Phase II	Inflammation Control in Patients with COVID-19 Using Melatonin Supplement Compare to Controls Referred to Imam Khomani Hospital	Completed	Major Histocompatibility Complex (MHC); Prostaglandin G/H Synthase 1 (Cyclooxygenase 1 or COX1 or Prostaglandin Endoperoxide Synthase 1 or Prostaglandin H2 Synthase 1 or PTGS1 or EC 1.14.99.1); Prostaglandin G/H Synthase 2 (Cyclooxygenase 2 or COX2 or Prostaglandin Endoperoxide Synthase 2 or PHS II or Prostaglandin H2 Synthase 2 or PTGS2 or EC 1.14.99.1); Toll Like Receptor 7 (TLR7); Toll Like Re…	Infectious Disease	Coronavirus Disease 2019 (COVID-19)	Tehran University of Medical Sciences	IRCT20200922048804N1		Interventional	Inflammation Control in Patients with COVID-19 Using Melatonin Supplement Compare to Controls Referred to Imam Khomani Hospital				Parallel Assignment;Single Blind;Supportive Care;Single-centered;Nonrandomized		This is an interventional, randomized, single blind, controlled, parallel assignment, supportive care and and single centered study to evaluate the relation between melatonin and inflammation control in patients with COVID-19.Subjects were randomized into following arms:ArmTypeInterventionDescriptionIExperimentalMelatoninSubjects received 6 mg of melatonin capsules made by Elite factory for 2 wee…		The purpose of the study is to evaluate the relation between melatonin and inflammation control in patients with COVID-19.	Headache - 10-14 days COVID-19 questionnaire Lung infection CTscan and physician diagnosis CRP ( C reactive protein) - 10 to 14 days Lab test Fever - 10 to 14 days questionnaire Vomiting - 10 to 14 days No smelling - 10 to 14 days No taste - 10 to 14 days Cough - 10 to 14 days Respiratory distress - 10 to 14 days			No	Institution	Single Country	1		melatonin	acetaminophen; hydroxychloroquine; naproxen	Small Molecule	M01AE Propionic acid derivatives; N02BE Anilides; P01BA Aminoquinolines	Major Histocompatibility Complex (MHC) Inhibitor; Prostaglandin G/H Synthase 1 (Cyclooxygenase 1 or COX1 or Prostaglandin Endoperoxide Synthase 1 or Prostaglandin H2 Synthase 1 or PTGS1 or EC 1.14.99.1) Inhibitor; Prostaglandin G/H Synthase 2 (Cyclooxygenase 2 or COX2 or Prostaglandin Endoperoxide Synthase 2 or PHS II or Prostaglandin H2 Synthase 2 or PTGS2 or EC 1.14.99.1) Inhibitor; Toll Like R…	Both	No	Mild to moderate patients with COVID-19 who receive Hydroxychloroquine Confirmation of the disease is based on CT scan and clinical symptoms and physician diagnosis Patients 25-65 years	Patient with depression, COPD, sleep apnea and seizure Patientswith severe kidney problem (eGFR<30 ml/min) Patients with severe liver problem Patients who receive fluvoxamine, benzodiazepine or zolpidem patients who receive drugs that extends QT Pregnant and breastfeeding mothers Patients who have allergy to melatonin	Adults; Mild to Moderate Disease	Efficacy	20							The trial was completed, references for results related to this study could not be obtained. Hence, GlobalData could not draw any conclusion.		25 Years	65 Years
melatonin	Phase III	Effect of Melatonin in Treatment of Covid-19	Ongoing, recruiting	Melatonin Receptor Type 1A (MT1 or MTNR1A); Melatonin Receptor Type 1B (MT2 or MTNR1B)	Infectious Disease	Coronavirus Disease 2019 (COVID-19)	Hamedan University of Medical Sciences	IRCT20200426047206N4		Interventional	Evaluating the Effect of Melatonin in Prognosis and Clinical Improvement in Patients with Covid-19: A Randomized Clinical Trial	3			Randomized;Placebo-controlled;Parallel Assignment;Double Blind;Treatment;Single-centered		This is an interventional, phase III, randomized, double blind, parallel assignment, placebo-controlled, treatment and single centered study is to determine the effect of melatonin on clinical improvement and prognosis of patients with Covid-19Subjects will be randomized into two arms:ArmTypeInterventionDescriptionIExperimentalMelatonin Subjects will receive melatonin supplement at a dose of 18 m…		The purpose of the study is to determine the effect of melatonin on clinical improvement and prognosis of patients with Covid-19	The amount of hospitalization in the intensive care unit during 28 days - Day 28 after treatment View patients medical file Need to oxygen therapy rate - During treatment View patients medical file Rate of sleep and depression - Hospital Anxiety and Depression Questionnaire Score			No	Institution	Single Country	1		melatonin		Small Molecule	N05CH Melatonin receptor agonists	Melatonin Receptor Type 1A (MT1 or MTNR1A) Agonist	Both	No	Age between 18-75 year Hospitalized in ward Confirmed diagnosis with PCR Elapsed less than 48 hour from symptom onset Not pregnant or breastfeeding Do not have moderate to severe liver and renal problems. Not treated with immunosuppressive drugs during the last 3 months	Drug intolerance	Adults; Elders; Hospitalized	Efficacy	60							The trial is in progress and results related to the study are yet to be published. Hence, GlobalData could not draw at any conclusion.		18 Years	75 Years
melatonin	Phase II/III	High Dose Melatonin in Symptomatic, Hypoxemic COVID-19 Patients Requiring Hospitalization (MAC 19 Pro): A Randomized, Double-blind, Placebo Controlled Tria	Ongoing, recruiting	Melatonin Receptor Type 1A (MT1 or MTNR1A); Melatonin Receptor Type 1B (MT2 or MTNR1B)	Cardiovascular; Infectious Disease	Coronavirus Disease 2019 (COVID-19); Coronavirus Disease 2019 (COVID-19) Pneumonia; Hypoxemia	Department of Health, Philippines	PHRR201223-003157	2020-CT0563	Interventional	High Dose Melatonin in Symptomatic, Hypoxemic COVID-19 Patients Requiring Hospitalization (MAC 19 Pro): A Randomized, Double-blind, Placebo Controlled Trial	4.1		Philippine Council for Health Research and Development;Department of Science & Technology Philippines	Randomized;Double Blind;Placebo-controlled;Treatment;Multi-centered		This is an interventional, phase II/III, randomized, placebo controlled, double blind, treatment and multi centered study to determine the efficacy, safety and tolerability of high dose melatonin as adjuvant therapy in symptomatic and hypoxemic subjects hospitalized with COVID-19 pneumonia.Subjects are randomized into following groups in 1:1 ratio:GroupsTypeInterventionDescriptionIExperimentalMel…	MAC19 PRO	The purpose of the study is to determine the efficacy, safety and tolerability of high dose melatonin as adjuvant therapy in symptomatic and hypoxemic subjects hospitalized with COVID-19 pneumonia.	Time to recovery, defined as the number of days from enrollment(day 0) to the first day the patient satisfied categories 1, 2, or 3 on the eight-category ordinal scale on day of discharge or 15th or 28th day after enrollment if patient is still in the hospital	All-cause mortality at Day 15 and Day 28 after enrollment, all patients and stratified by severity on admission Odds of improvement in the ordinal scale score, as determined by a proportional odds model at Day 15 Time to Recovery According to Subgroup (Recovery rate ratio) – by age, by sex, by duration of symptoms, and by baseline 8-point category ordinal scale Rate of hooking to mechanical venti…		No	Government	Single Country	17		melatonin		Small Molecule	N05CH Melatonin receptor agonists	Melatonin Receptor Type 1A (MT1 or MTNR1A) Agonist	Both	No	Male and nonpregnant, non-lactating female patients 19 to 65 years of age Recent history of symptoms, which must include shortness of breath or difficulty of breathing, suggestive of COVID-19 Initial chest x-ray and/or CT scan findings highly suggestive of COVID-19 pneumonia Hypoxemia with oxygen saturation (O2sat) of 93% or less at room air; or a ratio of the partial pressure of oxygen (PO2) to …	Critically ill COVID-19 cases with PF ratio at or below 200 mg Hg Serious comorbid conditions e.g. advanced malignancies, end-stage liver disease, end-stage renal disease, diagnosed or suspected chronic obstructive pulmonary disease with or without inhalers, uncontrolled bronchial asthma, recent acute coronary syndrome (in the last three months), unstable angina, symptomatic heart failure with fu…	Adults; Hospitalized; Symptomatic Disease	Efficacy; Safety	332							The trial is in progress and results related to the study are yet to be published. Hence, GlobalData could not draw any conclusion.		19 Years	65 Years
melatonin	Phase III	Melatonin in Patients with Covid-19	Ongoing, recruiting	Melatonin Receptor Type 1A (MT1 or MTNR1A); Melatonin Receptor Type 1B (MT2 or MTNR1B)	Infectious Disease; Respiratory	Coronavirus Disease 2019 (COVID-19); Coronavirus Disease 2019 (COVID-19) Pneumonia; Pneumonia	Bandar-e Abbas University of Medical Sciences	IRCT20200506047323N7		Interventional	Evaluation of the Effect of Melatonin in Patients with Covid-19-induced Pneumonia Admitted to the Intensive Care Unit	5.4			Randomized;Controlled;Parallel Assignment;Open-label;Treatment;Single-centered		This is an interventional, phase III, randomized, controlled, parallel assignment, open-label, treatment and single-centered study to evaluate the effect of melatonin in subjects with covid-19-induced pneumonia admitted to the intensive care unit.Subjects will be randomized (1:1) into following arms :ArmsTypeInterventionDescriptionI (n=30)Control armStandard treatmentSubjects will receive standar…		The purpose of this study is to evaluate the effect of melatonin in subjects with covid-19-induced pneumonia admitted to the intensive care unit.	Arterial blood gas (ABG) Before intervention and daily during the intervention C-Reactive Protein (C-RP) Before intervention and 3, 5, 7 days after the start of the intervention Ferritin Before intervention and 3, 5, 7 days after the start of the intervention Lactate dehydrogenase (LDH) Before intervention and 3, 5, 7 days after the start of the intervention	Need for mechanical ventilation - Daily Patients consciousness level - Daily Mortality rate - Daily		No	Institution	Single Country	1		melatonin		Small Molecule	N05CH Melatonin receptor agonists	Melatonin Receptor Type 1A (MT1 or MTNR1A) Agonist	Both	No	Definitive diagnosis of COVID-19 based on RT-PCR or/and serological testing, age >20 years Diagnosis of pneumonia based on pulmonary CT-Scan Admitted in the intensive care unit Signing informed consent and willingness of study participant to accept randomization to any assigned treatment arm	Patients with underlying disorder, including convulsive disorders, hepatic disease and disorder, renal disease and disorder Intubated patients and use of mechanical ventilation. pregnancy and breastfeeding	Adults; Elders; Hospitalized	Efficacy	60							The trial is in progress and results related to the study are yet to be published. Hence, GlobalData could not draw any conclusion.		20 Years
melatonin	Phase II	Dose-Ranging Study to Assess the Safety and Efficacy of Melatonin in Outpatients Infected With COVID-19	Planned	Melatonin Receptor Type 1A (MT1 or MTNR1A); Melatonin Receptor Type 1B (MT2 or MTNR1B)	Infectious Disease	Coronavirus Disease 2019 (COVID-19)	State University of New York at Buffalo	NCT04784754	UBMELCOVID19-P;UL1TR001412	Interventional	A Pilot Placebo-controlled Randomized Double-blind Trial of Melatonin in Outpatients With COVID-19 Infection	6.07		National Center for Advancing Translational Sciences	Randomized;Placebo-controlled;Parallel Assignment;Double Blind;Treatment;Single-centered;Dose Response		This is an interventional, phase II, randomized, parallel assignment, placebo controlled, quadruple blind, pilot, dose ranging, treatment and single centered study to evaluate safety, efficacy and dose-ranging in outpatient subjects with COVID 19. Subjects will be randomized into following groups in 2:2:1 ratio:GroupsTypeInterventionDescriptionIPlacebo controlPlaceboSubjects will receive placebo …		The purpose of the study is to evaluate safety, efficacy and dose-ranging in outpatient subjects with COVID 19.	Cumulative Incidence of Treatment-Emergent Adverse Events - 42 days Evaluate the incidence of serious adverse effects and discontinuation secondary to toxicity through 42 days of follow-up as compared to the control arm as assessed by: Cumulative incidence of serious adverse events (SAEs), Cumulative incidence of Grade 3 and 4 adverse events (AEs), Discontinuation or temporary suspension of the i…	Incidence of COVID-19 related hospitalization - 42 days Incidence of COVID-19 related hospitalization at 42 days COVID-19 related symptoms - 42 days COVID-19 related symptoms as self-reported and on interview. Rate of resolution of COVID-19 related symptoms - up to 42 days Change from baseline (day 1) as assessed to days 3, 7, 14, 28 and 42 Mortality - 42 days 42-day mortality		No	Institution	Single Country	1		melatonin		Small Molecule	N05CH Melatonin receptor agonists	Melatonin Receptor Type 1A (MT1 or MTNR1A) Agonist	Both	No	Male or non-pregnant female adult =18 years of age at time of enrollment Women of childbearing potential must agree to use at least one primary form of contraception for the duration of the study Positive testing for COVID-19 infection by standard RT-PCR assay or equivalent test Meets criteria for mild or moderate COVID-19 disease Subject provides written informed consent prior to initiation of a…	Severe (eGFR<30 ml/min) and moderate (eGFR 30-60 ml/min) chronic kidney disease or requiring dialysis Severe hepatic insufficiency defined as one or more of the following: Cirrhosis diagnosis, Serum ALT > 3x ULN or Alkaline phosphatase >3x ULN or bilirubin >2x ULN in the absence of Gilbert's or hemolysis, Uncontrolled acute or chronic liver disease (e.g. acute hepatitis A, unstable autoimmune hep…	Adults; Mild Disease; Moderate Disease	Efficacy; Safety	50							The trial is not yet open for recruitment. Hence, GlobalData could not draw any conclusion.		18 Years
pioglitazone	Phase IV	Clinical Trial of Pioglitazone Treatment in Patients with Type 2 Diabetes Mellitus and COVID-19	Ongoing, recruiting	Peroxisome Proliferator Activated Receptor Gamma (Nuclear Receptor Subfamily 1 Group C Member 3 or NR1C3 or PPARG)	Infectious Disease; Metabolic Disorders	Coronavirus Disease 2019 (COVID-19); Type 2 Diabetes	Fundacion para la Investigacion Biomedica del Hospital Universitario Ramon y Cajal	EudraCT-2020-001929-31	2020-001929-31;NCT04535700	Interventional	Non-blinded, Randomized and Controlled Clinical Trial of Pioglitazone Treatment in Patients with Type 2 Diabetes Mellitus and COVID-19	5.77			Parallel Assignment;Randomized;Controlled;Open-label;Treatment;Single-centered	The stated hypothesis of the study is that the adipose tissue densely infiltrated by macrophages is the source of one third of the body's IL6, its production being even greater in the fat of central disposition of male distribution.	This is an interventional, phase IV, randomized, controlled, parallel assignment, open label, treatment and single centered study to evaluate the usefulness of pioglitazone treatment in patients with type 2 diabetes mellitus and COVID-19.Subjects are randomized into following arms:ArmTypeInterventionDescriptionIExperimentalpioglitazone + standard treatmentSubjects receive pioglitazone 30 mg/day o…	ESCORPIO	The purpose of the study is to evaluate the usefulness of pioglitazone treatment in subjects with type 2 diabetes mellitus and COVID-19.	To assess the safety of pioglitazone therapy in patients with DM2 and symptomatic SARS-Cov-2 infection Outcome of the hospitalization (duration, discharge, need for mechanical ventilation, entry into UCI or Exitus) Rate of patients who develop heart failure or adverse reaction associated with the treatment Patients treated with pioglitazone, together with conventional treatment for COVID-19 infec…	Routine blood markers of systemic inflammation: C reactive protein, D dimer, ferritin, troponin, lymphocytes IL6, IL10 and IL12 (in those patients done in routine practice) Incidence of pioglitazone treatment-Emergent Adverse Events in patients with DM2 and symptomatic SARS-CoV-2 infection. - Everyday through hospitalization period, an average of 10-20 days until hospital discharge Proportion of …	Spain: Spanish Agency of Medicines and Medical Devices (AEMPS)	No	Institution	Single Country	1		pioglitazone hydrochloride		Small Molecule	A05BA Liver therapy; A10BG Thiazolidinediones; N07XX Other nervous system drugs; R03DX Other systemic drugs for obstructive airway diseases	Peroxisome Proliferator Activated Receptor Gamma (Nuclear Receptor Subfamily 1 Group C Member 3 or NR1C3 or PPARG) Agonist	Both	No	Adult patients >18 years old Confirmed diagnosis of COVID-19 or high clinical suspicion according to current criteria Previous diagnosis of DM2 Patients who provide their informed consent to participate in the study	Patients under 18 years Known hypersensitivity to the active substance or any of the excipients of the drug Known history of heart failure or situation at the time of initiation of the cardiac failure study Liver failure Dialysis Situation of diabetic ketoacidosis at the time of the start of the study Diabetes mellitus other than type 2. Active bladder cancer or a history of bladder cancer Non-ph…	Adults; Elders; Hospitalized; Symptomatic Disease	Efficacy; Safety	76							The trial is in progress and results related to the study are yet to be published. Hence, GlobalData could not draw any conclusion.		18 Years
pioglitazone	Phase IV	Glitazone Treatment for Coronavirus Hypoxia, a Safety and Tolerability Open Label with Matching Cohort Pilot Study (GOTCHA)	Completed	Peroxisome Proliferator Activated Receptor Gamma (Nuclear Receptor Subfamily 1 Group C Member 3 or NR1C3 or PPARG)	Infectious Disease; Metabolic Disorders; Respiratory	Coronavirus Disease 2019 (COVID-19); Diabetes; Hypoxia	Samaritan Health Services Inc	NCT04473274	IRB20-042	Interventional	Glitazone Treatment for Coronavirus Hypoxia, a Safety and Tolerability Open Label with Matching Cohort Pilot Study	5.47			Nonrandomized;Parallel Assignment;Open-label;Treatment;Single-centered		This was an interventional, phase IV, non randomized, parallel assignment, open label, treatment, pilot and single centered study to determine the safety and tolerability of glitazone treatment for coronavirus hypoxia.Subjects were assigned into following arms:ArmsTypeAssigned InterventionDescriptionIExperimentalPioglitazone + Standard of careSubjects received pioglitazone 15mg to 30mg daily oral…	GOTCHA	The purpose of this study was to determine the safety and tolerability of glitazone treatment for coronavirus hypoxia.	Adverse events outcomes without attribution - baseline, until 30 days after last dose Number and type of adverse events Adverse events attributable - baseline, until 30 days after last dose Number and type of adverse events	Clinical improvement - baseline, until 30 days after last dose Disease severity as measured by 7 point ordinal scale Levels of treatment - baseline, until 30 days after last dose Type of oxygen support treatment d-Dimer - baseline, until 30 days after last dose Change from baseline of d-Dimer C Reactive Protein - baseline, until 30 days after last dose Change from baseline of CRP Ferritin - basel…		No	Company	Single Country	1		pioglitazone		Small Molecule	A10BG Thiazolidinediones	Peroxisome Proliferator Activated Receptor Gamma (Nuclear Receptor Subfamily 1 Group C Member 3 or NR1C3 or PPARG) Agonist	Both	No	18 years or older Laboratory confirmed COVID-19 requiring hospitalization A1c greater than 5.6% as measured in the last 30 days Women of child-bearing potential who agree to use highly effective method of contraception (defined as either abstinence, condom, diaphragm, and/or oral or injected hormonal contraception) during dosing and for 30 days after last dose MRSA PCR screen negative	Pregnancy or nursing Congestive Heart Failure all classes (NYHA Class I, II, III or IV) Liver enzyme ALT greater than 2.5 times upper limit of normal End stage renal disease Hypersensitivity or allergy to a TZD (thiazolidinedione) Active bladder cancer Currently taking a beta blocker, a CYP2C8 inhibitor or inducer such as gemfibrozil or rifampin, a TZD Other current or historical illness that in …	Adults; Elders; Hospitalized	Efficacy; Safety	20	10	10		January 2021Presented at the 50th Virtual Critical Care Congress (SCCM 2021), January 31 – February 12, 2021GlitazOne Treatment for Coronavirus HypoxiA (GOTCHA): A Safety and Tolerability StudySession: COVID-19 InfectionAbstract No.: 218Brian Delmonaco et al.,Based on the results presented, GlobalData inferred that a total of 10 subjects were analyzed in the study.8 of the 10 subjects were discha…			The trial was completed. Based on the results reported, GlobalData concluded that treatment with pioglitazone is safe and well-tolerated in subjects with COVID-19.	Achieved	18 Years
pioglitazone	Phase IV	Effect of Pioglitazone on T2DM Patients With COVID-19 (PIOQ8)	Ongoing, recruiting	Insulin Receptor (IR or CD220 or INSR or EC 2.7.10.1); Peroxisome Proliferator Activated Receptor Gamma (Nuclear Receptor Subfamily 1 Group C Member 3 or NR1C3 or PPARG)	Infectious Disease; Metabolic Disorders	Coronavirus Disease 2019 (COVID-19); Type 2 Diabetes	Dasman Diabetes Institute	NCT04604223	RA HM-2020- 011	Interventional	Effect of Pioglitazone on Inflammatory Response and Clinical Outcome in T2DM Patients With COVID-19	5.4		Ministry of Health, Kuwait;Texas Diabetes Institute;Kuwait University	Randomized;Placebo-controlled;Parallel Assignment;Double Blind;Treatment;Prospective;Multi-centered	The stated hypothesis of the study is that administering pioglitazone to T2DM patients who have moderate-to-severe COVID-19 will improve the clinical outcome of their COVID-19 disease.	This is an interventional, phase IV, randomized, double/quadruple blind, parallel assignment, placebo-controlled, prospective, treatment and multi-centered study is to examine the effect of pioglitazone on inflammatory markers and clinical outcome in T2DM subjects infected with COVID-19 Subjects are randomized into two arms: ArmTypeInterventionDescriptionIExperimentalPioglitazoneSubjects receive …	PIOQ8	The purpose of the study is to examine the effect of pioglitazone on inflammatory markers and clinical outcome in T2DM patients infected with COVID-19	HsCRP level - 4 weeks Difference from baseline to 4 weeks in inflammatory response between subjects receiving pioglitazone versus placebo measured as plasma hsCRP level Difference in the incidence at 4 weeks of a composite outcome comprised of: - 4 weeks 1) requirement for mechanical ventilation (invasive [with tracheal tube] or non-invasive); 2) myocardial damage measured as plasma troponin I le…	Number of days free of mechanical ventilation - 4 weeks Number of days in the ICU - 4 weeks Duration of hospitalization - 4 weeks Change from baseline in qSOFA score - 4 Weeks Change from baseline in SO2/FiO2 - 4 Weeks Difference in respiratory rate - 4 weeks Difference in respiratory rate, measured as the area under the curve of respiratory rate over time from baseline to week 4 Incidence at 4 w…		No	Institution	Multinational	5		pioglitazone	insulin; undisclosed anti-inflammatory drug; undisclosed antiviral drug	Biologic; Peptide; Small Molecule	A10AB Insulins and analogues for injection, fast-acting; A10BG Thiazolidinediones	Insulin Receptor (IR or CD220 or INSR or EC 2.7.10.1) Agonist; Peroxisome Proliferator Activated Receptor Gamma (Nuclear Receptor Subfamily 1 Group C Member 3 or NR1C3 or PPARG) Agonist	Both	No	T2DM according to the ADA criteria. Patients with long standing diabetes as well as patients with new onset diabetes will be recruited. Patients receiving glucocorticoids for treatment of COVID-19 and manifest plasma glucose levels consistent with diabetes diagnosis also will be included Patients can be drug naïve, receiving oral antihyperglycemic therapy (except pioglitazone), GLP-1 RA or insuli…	T1DM Absence of confirmation of COVID-19 infection Age <21 years Presence of heart failure (LVEF<40%) or a history of hospitalization for heart failure Use of diuretics (furosemide or aldactone) for heart disease usually for heart failure. Patients with hypertension receiving diuretic therapy (usually thiazide) will be included in the study Patient on mechanical ventilation or patients whose clin…	Adults; Diagnosed by American Diabetes Association (ADA) Criteria; Elders	Efficacy; Pharmacokinetics	1506							The trial is in progress and results related to the study are yet to be published. Hence, GlobalData could not draw any conclusion.		21 Years
pamapimod;pioglitazone	Phase II	An 8-week Double-blind, Randomized, Placebo-controlled, Phase II Study Evaluating the Effects of Oral Pamapimod 150 Mg with Pioglitazone 10 Mg Daily on Covid-19 Development in Hospitalized Patients Infected with Sars-cov-2 (Severe Acute Respiratory Syndrome-coronavirus-2)	Ongoing, recruiting	Mitogen Activated Protein Kinase 14 (Cytokine Suppressive Anti Inflammatory Drug Binding Protein or Mitogen Activated Protein Kinase p38 Alpha or MAP Kinase MXI2 or MAX Interacting Protein 2 or Stress Activated Protein Kinase 2a or MAPK14 or EC 2.7.11.24); Peroxisome Proliferator Activated Receptor Gamma (Nuclear Receptor Subfamily 1 Group C Member 3 or NR1C3 or PPARG)	Infectious Disease	Coronavirus Disease 2019 (COVID-19)	Kinarus AG	EudraCT-2020-005849-16	2020-005849-16;KIN001-203	Interventional	An 8-week Double-blind, Randomized, Placebo-controlled, Phase II Study Evaluating the Effects of Oral Pamapimod 150 Mg with Pioglitazone 10 Mg Daily on Covid-19 Development in Hospitalized Patients Infected with Sars-cov-2 (Severe Acute Respiratory Syndrome-coronavirus-2)	6			Multi-centered;Treatment;Double Blind;Parallel Assignment;Placebo-controlled;Randomized		This is an interventional, phase II, randomized, placebo-controlled, parallel assignment, double blind, treatment and multi-centered study to evaluate the efficacy, safety and PK of oral pamapimod 150 mg with pioglitazone 10 mg daily on COVID-19 development in hospitalized subjects infected with SARS-CoV-2 (severe acute respiratory syndrome-coronavirus-2).Subjects are randomized into following ar…	Kinarus COVID-19 Study	The purpose of this study is to evaluate the efficacy, safety and PK of oral pamapimod 150 mg with pioglitazone 10 mg daily on COVID-19 development in hospitalized subjects infected with SARS-CoV-2 (severe acute respiratory syndrome-coronavirus-2).	Reduction in mortality or respiratory failure as determined by need for intubation by end of treatment (4 weeks) - 4 weeks Need for high pressure oxygen	Reduction in mortality or respiratory failure as determined by need for intubation by end of study (8 weeks) All cause mortality by end of study (8 weeks) Reduction in respiratory failure rate as defined by need for intubation (by number of patients) at end of study (8 weeks) Safety and tolerability of pamapimod used in combination with pioglitazone Length of hospitalization Length of ICU stay Da…		No	Company	Single Country	1	As of April 2021, first interim analysis after about 40 subjects which is focusing primarily on safety is expected for fourth quarter of 2021 and final results expected in first quarter of 2022.https://finance.yahoo.com/news/first-hospitalized-covid-19-patient-050000236.html	pamapimod; pioglitazone		Small Molecule	A10BG Thiazolidinediones; M01AX Other antiinflammatory and antirheumatic agents, non-steroids	Mitogen Activated Protein Kinase 14 (Cytokine Suppressive Anti Inflammatory Drug Binding Protein or Mitogen Activated Protein Kinase p38 Alpha or MAP Kinase MXI2 or MAX Interacting Protein 2 or Stress Activated Protein Kinase 2a or MAPK14 or EC 2.7.11.24) Inhibitor; Peroxisome Proliferator Activated Receptor Gamma (Nuclear Receptor Subfamily 1 Group C Member 3 or NR1C3 or PPARG) Agonist	Both	No	Diagnosis of COVID-19 confirmed by a positive test for SARS-CoV-2 RNA by RT PCR in a specimen from the upper respiratory tract, lower respiratory tract or expectorated sputum or by a positive rapid antigen test for SARS-CoV-2 Patients hospitalized due to symptomatic COVID-19 infection With a WHO progression score of 4 or 5 presenting with at least one of the following co-morbidities: cardiac arrh…	Patients participating in another clinical trial with a new investigational drug or an investigational non-drug treatment Known allergy or intolerance to pamapimod or any other ingredient of the IMP or another P38 inhibitor Known allergy or intolerance of clinical relevance to pioglitazone or any other ingredient of the IMP Patients where oral administration of pioglitazone is contraindicated (i.…	Active Disease; Asthma; Autoimmune Disorders; Cancer; Cerebrovascular Disease; Chronic Kidney Disease (CKD); Chronic Obstructive Pulmonary Disease; Coronary Heart Disease; Diabetes; Elders; Hospitalized; Hypertension; Previous Treatment; Previously Treated; Progressive Disease; Symptomatic Disease	Efficacy; Pharmacokinetics; Safety	432							The trial is in progress and results related to the study are yet to be published. Hence, GlobalData could not draw any conclusion.		60 Years

## Sheet: Drugs modulating ACE2
Drug Name	Trial Phase	Trial Title	Trial Status	Target	Indication	Sponsor Name	Primary IDs	Mechanism of Action	Conclusion	End Point Status	Secondary IDs	Study Type	Official Title	Trial Start Date	Trial End Date	Trial Duration (in Months)	Trial Discontinuation Reason	Collaborator	Study Design	Study Hypothesis	Trial Description	Acronym	Purpose	Primary Objective(s)	Secondary Objective(s)	Responsible Authority	Data Monitoring Committee	CRO	Sponsor Type	Single Country/Multinational	No. of Locations	Trial Notes	Decentralized/Virtual Trials	Decentralized/Virtual Component(s)	Primary Interventions	Secondary Interventions	Molecule Type	ATC Classification	Gender	Healthy Subject(s)	Participants Criteria (Inclusion)	Participants Criteria (Exclusion)	Subject(s) Type	Endpoint Classification(s)	No. of Subjects Planned	No. of Subjects Analyzed	No. of Subjects Enrolled	Efficacy Result	Safety Result
spironolactone	Phase IV	Spironolactone in Covid-19 Induced ARDS	Planned	Mineralocorticoid Receptor (Nuclear Receptor Subfamily 3 Group C Member 2 or Mineralocorticoid Receptor Delta or Aldosterone Receptor or MR or NR3C2)	Acute Respiratory Distress Syndrome; Coronavirus Disease 2019 (COVID-19)	Istanbul University Cerrahpasa	NCT04345887	Mineralocorticoid Receptor (Nuclear Receptor Subfamily 3 Group C Member 2 or Mineralocorticoid Receptor Delta or Aldosterone Receptor or MR or NR3C2) Antagonist	The trial is not yet open for recruitment. Hence, GlobalData could not draw any conclusion.		10042020	Interventional	The Effect of Spironolactone on Oxygenation in Covid-19 ARDS Patients	2020-04-21	2020-07-21	3.03			Randomized;Parallel Assignment;Double Blind;Treatment;Placebo-controlled;Single-centered		This is an interventional, phase IV, randomized, double blind, parallel assignment, placebo-controlled, treatment and single centered study is to evaluate the effects of commonly used diuretic, spironolactone, on oxygenation in covid-19 ARDS patientsSubjects will be randomized into two arms:ArmTypeInterventionDescriptionIActive comparatorSpirinolactoneSubjects will receive 2x100 mg spironolactone…		The purpose of the study is to evaluate the effects of commonly used diuretic, spironolactone, on oxygenation in covid-19 ARDS patients.	p/f ratio - 5 days Improvement in oxygenation	SOFA - 5 days Improvement in SOFA Score		No		Institution	Single Country	1				spironolactone		Small Molecule	C03DA Aldosterone antagonists	Both	No	Hemodynamically stable Hypoxemia, i.e. p/f <150 Admitted to ICU within 48 hours Not moribund has a life expectancy greater than 24 hours	Age criteria Pregnancy Unwillingness to participate	Adults; Elders; Hospitalized	Efficacy	60
telmisartan	Phase IV	Telmisartan for Treatment of COVID-19 Patients	Completed	Type 1 Angiotensin II Receptor (AT1AR or AT1BR or Angiotensin II Type 1 Receptor or AGTR1)	Coronavirus Disease 2019 (COVID-19)	Laboratorio ELEA SACIF y A	NCT04355936	Type 1 Angiotensin II Receptor (AT1AR or AT1BR or Angiotensin II Type 1 Receptor or AGTR1) Antagonist	The trial was completed. Based on the preliminary results reported, GlobalData inferred that ARB telmisartan is found to be superior to standard care demonstrating antiinflammatory effects and improved morbidity in hospitalized subjects infected with SARS -CoV-2.		2020-001	Interventional	Telmisartan for Treatment of COVID-19 Patients: An Open Label Randomized Trial	2020-05-19	2020-11-02	5.57		Faculty of Medicine University of Buenos Aires	Randomized;Parallel Assignment;Open-label;Treatment;Controlled;Multi-centered	The stated hypothesis of the study was that telmisartan might be superior to standard care in hospitalized subjects infected with SARS -CoV-2.	This was an interventional, phase IV, randomized, two-arm, controlled, parallel assignment, open-label, treatment and multi-centered study to evaluate whether telmisartan 80 mg twice-daily would be effective in reducing lung inflammation and CRP levels at 5 and 8 days of treatment in Covid-19 hospitalized subjects.Subjects were randomized in 1:1 ratio into two arms:ArmTypeAssigned InterventionDes…		The purpose of this study was to evaluate whether telmisartan 80 mg twice-daily would be effective in reducing lung inflammation and CRP levels at 5 and 8 days of treatment in Covid-19 hospitalized subjects.	C reactive protein - Days 5 and 8 after enrollment Serum C rective protein levels reduction	Admission to intensive care unit (ICU)- Within 15 and 30 days after randomization Occurrence of mechanical ventilation- Within 15 and 30 days after randomization Death - Within 15 days and 30 days (Post randomization) All-cause mortality; and time to all-cause mortality Composite occurrence of admission to ICU, mechanical ventilation or death (what occur first) - Within 15 and 30 days after rando…		No		Company	Single Country	2				telmisartan		Small Molecule	J05AX Other antivirals	Both	No	Aged 18 years or older Confirmed diagnosis of COVID-19 by PCR test Hospitalization for COVID-19 Illness symptoms beginning 4 days or less prior to randomization	Admitted to ICU prior to randomization Illness symptoms beginning more than 4 days prior to randomization Pregnancy Breast feeding Major hypersensibility to angiotensin receptor blockers (ARBs) Systolic blood pressure < 100mmHg Potassium greater than 5.5 mEq/L AST and/or ALT > 3 times the upper limit of normal Serum creatinine higher than 3 mg/dL Current treatment with angiotensin converting enzy…	Adults; Elders; Hospitalized	Efficacy; Safety	400		400	August 13, 2020Telmisartan for treatment of Covid-19 patients: an open randomized clinical trial. Preliminary reportMariano Duarte et almedRxiv, 2020Based on the preliminary results published, GlobalData inferred that a total of 78 subjects were analyzed in this study.Findings:Subjects in the telmisartan group showed a lower CRP serum level than subjects in the control group at day 5 and day 8.Pr…	August 13, 2020Telmisartan for treatment of Covid-19 patients: an open randomized clinical trial. Preliminary reportMariano Duarte et almedRxiv, 2020Based on the preliminary results published, GlobalData inferred that adverse events related to telmisartan were not reported in the study.No differences were seen in blood pressure between telmisartan and control group at day 5 or 8.ParameterTelmisar…
hydroxychloroquine	Phase IV	Study to Compare the Effect of Different Antiviral Medicines in COVID-19 Infected Sick Children	Planned	30S Ribosomal Subunit (30S RNA); Major Histocompatibility Complex (MHC); Retinoic Acid Receptor (RAR); Retinoid X Receptor (RXR); Toll Like Receptor 7 (TLR7); Toll Like Receptor 9 (CD289 or TLR9)	Coronavirus Disease 2019 (COVID-19)	Medical College and Hospital Kolkata	CTRI/2020/10/028234	30S Ribosomal Subunit (30S RNA) Inhibitor; Major Histocompatibility Complex (MHC) Inhibitor; Retinoic Acid Receptor (RAR) Antagonist; Retinoid X Receptor (RXR) Agonist; Toll Like Receptor 7 (TLR7) Antagonist; Toll Like Receptor 9 (CD289 or TLR9) Antagonist	The trial is not yet open for recruitment. Hence, GlobalData could not draw any conclusion.			Interventional	Efficacy of Antiviral Agents in Moderate to Severe COVID-19 in Pediatrics - a Pilot RCT	2020-10-12	2021-02-09	4			Randomized;Controlled;Parallel Assignment;Open-label;Single-centered		This was an interventional, phase IV, randomized, parallel assignment, open label, controlled and single centered study to evaluate the efficacy and safety of antiviral medicines in COVID-19 infected sick children. Subjects will be randomized into following arms: ArmsTypeAssigned interventionDescriptionIExperimentalHydroxychloroquine and Standard conservative treatmentSubjects will receive hydrox…		The purpose of the study is to evaluate the efficacy and safety of antiviral medicines in COVID-19 infected sick children.	To determine the efficacy of HCQs vs doxycycline vs standard conservative treatment in respect to improvement of clinical status from day 1 to day 10 of hospitalization/ final outcome day as assessed by improvement in the 8-point ordinal scale score (defined below) ranging from death (category 1) to discharged (category 8) in patients 1-12 years of age with moderate to severe COVID-19 infection F…	To compare the 3 groups in respect to proportion of patients symptoms free at day 10 From day 1 to day 10 To compare the 3 groups in respect to time to resolution of symptoms relative to baseline (i.e. day 1 of trial) Day 10 To compare the 3 groups in respect to time to oxygen independency Within day 10 To compare the 3 groups in respect to number of participants with adverse events due to drug r…		No		Institution	Single Country	1				hydroxychloroquine	doxycycline; multivitamin; retinol; zinc	Small Molecule	J01AA Tetracyclines; P01BA Aminoquinolines; R01AX Other nasal preparations	Both	No	High initial clinical suspicion by physician as SARI based on signs and symptoms (fever, cough, myalgias, fatigue, shortness of breath) followed by positive RT-PCR/ True NAAT/ Antigen test in Nasopharyngeal/ oropharyngeal swab for confirmation of COVID-19 diagnosis or Referred from other center as COVID-19 + by RT-PCR/ True NAAT/ Antigen in NPS/OPS Moderate to severe COVID-19 symptoms Willing to …	Unable to take enteral drug (orally or by NG tube) Known hypersensitivity to HCQs or other 4-aminoquinoline compounds, or doxycycline Already taking HCQs or chloroquine within 1 month due to any reason Known G6-PD deficiency History of retinopathy History of congenital cardiac diseases QTc > 440 mS at admission, abnormal cardiac rhythm at screening Suspected or proven scrub typhus Suspected or pr…	Children; Fatigue; Moderate to Severe Disease	Efficacy; Safety	45
irbesartan;oseltamivir phosphate	Phase IV	Irbesartan and Oseltamivir treatment of COVID-19 infection.	Ongoing, recruiting	Exo Alpha Sialidase (Neuraminidase or Acetylneuraminidase or EC 3.2.1.18); Type 1 Angiotensin II Receptor (AT1AR or AT1BR or Angiotensin II Type 1 Receptor or AGTR1)	Coronavirus Disease 2019 (COVID-19)	Slagelse Hospital	EudraCT-2020-001610-38	Exo Alpha Sialidase (Neuraminidase or Acetylneuraminidase or EC 3.2.1.18) Inhibitor; Type 1 Angiotensin II Receptor (AT1AR or AT1BR or Angiotensin II Type 1 Receptor or AGTR1) Antagonist	The trial is in progress and results related to the study are yet to be published. Hence, GlobalData could not draw any conclusion.		2020-001610-38;JAGG2020-1	Interventional	Irbesartan and Oseltamivir treatment of COVID-19 infection.	2020-09-16	2021-12-10	15			Randomized;Placebo-controlled;Double Blind;Treatment;Single-centered;Prevention		This is an interventional, phase IV, randomized, double blind, placebo controlled, treatment and single centered study to evaluate the combined treatment with Irbesartan and oseltamivir to treat patients with Covid-19 infection in order to prevent the patients need for further treatment in a hospital.Subjects are randomized into following arms:ArmTypeInterventionDescriptionIExperimentalIrbesartan…		The purpose of the study is to evaluate the combined treatment with Irbesartan and oseltamivir to treat patients with Covid-19 infection in order to prevent the patients need for further treatment in a hospital.	Preventing patients with Covid-19 infection treated at home in hospitalizing for this diseace - 14 days	If the patients should need hospital treatment, the secondary objective is to prevent progression of the infection causing need for invasive treatment Reduction of Covid-19 induced symptoms and diseace duration - 14 days		No		Institution	Single Country	1				irbesartan; oseltamivir phosphate		Small Molecule	C09CA Angiotensin II antagonists, plain; J05AH Neuraminidase inhibitors	Both	No	Patients age 50-89 years and Covid-19 positiv and home	Actual treatment with ACE-inhibitor, AT-II receptor antagonist or diuretics Blood pressure below 110/60 Pregnancy Allergy to Irbesartan or Oseltamivir	Adults; Elders; Progressive Disease	Efficacy	80
losartan	Phase IV	Using the Blood Pressure Medication Losartan to Improve Outcomes for Patients with Sars Cov-2	Ongoing, recruiting	Type 1 Angiotensin II Receptor (AT1AR or AT1BR or Angiotensin II Type 1 Receptor or AGTR1)	Coronavirus Disease 2019 (COVID-19)	Stockholm South General Hospital	ISRCTN48734830	Type 1 Angiotensin II Receptor (AT1AR or AT1BR or Angiotensin II Type 1 Receptor or AGTR1) Antagonist	The trial is in progress and results related to the study are yet to be published. Hence, GlobalData could not draw any conclusion.		2020-002040-22;Version 5 2020-06-22	Interventional	RAAS Blockage in Sars Cov-2 Critically Ill Patients- a Randomized Controlled Trial	2020-04-21	2022-01-31	21.67		The Swedish Research Council	Multi-centered;Pragmatic;Dose Response;Treatment;Open-label;Controlled;Randomized	The stated hypothesis of the study is that treatment with the ARB losartan may decrease the risk of admission to intensive care or death for in-hospital subjects treated for Covid-19.	This is an interventional, phase IV, academic, investigator initiated, randomized, pragmatic, dose titration, open label, controlled, treatment and multi centered study to determine the effect of losartan in decreasing the risk of the occurrence of the composite endpoint of admission to intensive care unit, or death in critically subjects with COVID 19.Subjects are randomized into following group…	RECOVER	The purpose of the study is to determine the effect of losartan in decreasing the risk of the occurrence of the composite endpoint of admission to intensive care unit, or death in critically subjects with COVID 19.	Time to first occurrence of a composite endpoint (admission to intensive care unit, or death), within 28 days of randomization	All-cause mortality at day 28 from randomization Occurrence of ICU admission during hospital stay Need for and duration of invasive mechanical ventilation Peak level and area under the curve during hospitalization for National Early Warning score 2 (NEWS2) score Peak level and area under the curve during hospitalization for CRP scoreSafety outcomes in the trial are:Adverse events: Occurrence of a…		No		Institution	Single Country	6				losartan	undisclosed anesthetic drug; undisclosed antibiotic; undisclosed antiviral drug	Small Molecule	C09CA Angiotensin II antagonists, plain	Both	No	Positive PCR laboratory test for SARS-CoV-2 Age > 18 years Admitted for in-hospital care no more than 48 hours earlier GCS = 14	Admitted to ICU prior to randomization Current treatment with blood pressure lowering agent, affecting the RAAS system (i.e. Angiotensin Converting Enzyme inhibitor (ACEi), Angiotensin Receptor Blocker (ARB), Aldosteron antagonist or Renin inhibitor) Patients with heart condition eg. heart failure with reduced ejection fraction, EF < 40%, who has an evidence based indication for ACE inhibitors or…	Adults; Critically Ill; Glasgow Coma Scale (GCS) Score = 14-15 (Mild Injury); Glasgow Coma Scale (GCS) Score = 9-13 (Moderate Injury); Orthostatic Hypotension	Efficacy; Safety	750
Diovan	Phase IV	Valsartan for Prevention of Acute Respiratory Distress Syndrome in Hospitalized Patients with SARS-CoV-2 (COVID-19) Infection Disease	Ongoing, recruiting	Type 1 Angiotensin II Receptor (AT1AR or AT1BR or Angiotensin II Type 1 Receptor or AGTR1)	Acute Respiratory Distress Syndrome; Coronavirus Disease 2019 (COVID-19); Coronavirus Disease 2019 (COVID-19) Associated Acute Respiratory Distress Syndrome	Radboud University;Radboud University Medical Centre	NCT04335786	Type 1 Angiotensin II Receptor (AT1AR or AT1BR or Angiotensin II Type 1 Receptor or AGTR1) Antagonist	The trial is in progress and results related to the study are yet to be published. Hence, GlobalData could not draw any conclusion.		NL73547.091.20;2020-001320-34;EudraCT-2020-001320-34;2020-6384	Interventional	PRAETORIAN-COVID: A Double-blind, Placebo-controlled Randomized Clinical Trial with Valsartan for Prevention of Acute Respiratory Distress Syndrome in Hospitalized Patients with SARS-CoV-2 (COVID-19) Infection Disease	2020-04-17	2020-12-01	7.6		Novartis AG;Dutch Heart Foundation;Netherlands Heart Institute;Dutch CardioVascular Alliance	Multi-centered;Randomized;Placebo-controlled;Parallel Assignment;Double Blind;Prevention;Treatment;Dose Response		This is an interventional, phase IV, randomized, multi-centered, placebo controlled, parallel assignment, quadraple blind/double blind, prevention, treatment and dose titration study to investigate the effect of the ARB valsartan in comparison to placebo on the occurrence of ICU admission, mechanical ventilation, death within 14 days of randomization:Subjects are randomized into following arms in…	PRAETORIAN-COVID	The purpose of the study is to investigate the effect of the ARB valsartan in comparison to placebo on the occurrence of ICU admission, mechanical ventilation, death within 14 days of randomization:	First occurrence of intensive care unit admission, mechanical ventilation or death - within 14 days Death is defined as all-cause mortality	Death - Within 14 days, 30 days, 90 days and at 1 year All-cause mortality; and time to all-cause mortality Mechanical ventilation - within 14 days Occurrence of mechanical ventilation and time to ventilation Intensive care unit admission - within 14 days Occurrence of ICU admission and time to admission Occurrence of acute kidney injury - Within 14 days Defined as a 50% decline in estimated glom…	Belgium: Federal Public Service (FPS) Health - Directorate-General Medicines (DGM);The Netherlands: Netherlands Competent Authority	Yes		Institution	Multinational	8				Diovan		Small Molecule	C09CA Angiotensin II antagonists, plain	Both	No	Adult (age = 18 years) Admitted to the hospital of any participating center Confirmed SARS-CoV-2 infection with either: positive laboratory test for SARS-CoV-2 ; or positive CT thorax diagnostic for SARS-CoV-2 infection according to the prevailing criteria Randomization: Within 24 hours of confirmed in-hospital SARS-CoV-2 infection diagnosis OR Within 24 hours of hospital admission in case of pre…	Admitted to ICU prior to randomization Currently taking an ARB or angiotensin-receptor-neprilysin-inhibitor (ARNI) Use of other investigational drugs at the time of enrollment Prior reaction or intolerance to an ARB or ARNI; or severe intolerance to an ACEi, defined as angio-oedema requiring medical intervention Systolic blood pressure < 105mmHg or diastolic blood pressure <65mmHg Potassium great…	Adults; Hospitalized; Severe Disease	Efficacy; Safety	651
pioglitazone	Phase IV	Effect of Pioglitazone on T2DM Patients with COVID-19 (PIOQ8)	Ongoing, recruiting	Insulin Receptor (IR or CD220 or INSR or EC 2.7.10.1); Peroxisome Proliferator Activated Receptor Gamma (Nuclear Receptor Subfamily 1 Group C Member 3 or NR1C3 or PPARG)	Coronavirus Disease 2019 (COVID-19); Type 2 Diabetes	Dasman Diabetes Institute	NCT04604223	Insulin Receptor (IR or CD220 or INSR or EC 2.7.10.1) Agonist; Peroxisome Proliferator Activated Receptor Gamma (Nuclear Receptor Subfamily 1 Group C Member 3 or NR1C3 or PPARG) Agonist	The trial is in progress and results related to the study are yet to be published. Hence, GlobalData could not draw any conclusion.		RA HM-2020- 011	Interventional	Effect of Pioglitazone on Inflammatory Response and Clinical Outcome in T2DM Patients with COVID-19	2021-01-18	2021-06-29	5.4		Ministry of Health, Kuwait;Texas Diabetes Institute;Kuwait University	Randomized;Placebo-controlled;Parallel Assignment;Double Blind;Treatment;Prospective;Multi-centered	The stated hypothesis of the study is that administering pioglitazone to T2DM patients who have moderate-to-severe COVID-19 may improve the clinical outcome of their COVID-19 disease.	This is an interventional, phase IV, randomized, double/quadruple blind, parallel assignment, placebo-controlled, prospective, treatment and multi-centered study is to examine the effect of pioglitazone on inflammatory markers and clinical outcome in T2DM subjects infected with COVID-19 Subjects are randomized into two arms: ArmTypeInterventionDescriptionIExperimentalPioglitazoneSubjects receive …	PIOQ8	The purpose of the study is to examine the effect of pioglitazone on inflammatory markers and clinical outcome in T2DM patients infected with COVID-19	HsCRP level - 4 weeks Difference from baseline to 4 weeks in inflammatory response between subjects receiving pioglitazone versus placebo measured as plasma hsCRP level Difference in the incidence at 4 weeks of a composite outcome comprised of: - 4 weeks 1) requirement for mechanical ventilation (invasive [with tracheal tube] or non-invasive); 2) myocardial damage measured as plasma troponin I le…	Number of days free of mechanical ventilation - 4 weeks Number of days in the ICU - 4 weeks Duration of hospitalization - 4 weeks Change from baseline in qSOFA score - 4 Weeks Change from baseline in SO2/FiO2 - 4 Weeks Difference in respiratory rate - 4 weeks Difference in respiratory rate, measured as the area under the curve of respiratory rate over time from baseline to week 4 Incidence at 4 w…		No		Institution	Multinational	5				pioglitazone	insulin; undisclosed anti-inflammatory drug; undisclosed antiviral drug	Biologic; Peptide; Small Molecule	A10AB Insulins and analogues for injection, fast-acting; A10BG Thiazolidinediones	Both	No	T2DM according to the ADA criteria. Patients with long standing diabetes as well as patients with new onset diabetes will be recruited. Patients receiving glucocorticoids for treatment of COVID-19 and manifest plasma glucose levels consistent with diabetes diagnosis also will be included Patients can be drug naïve, receiving oral antihyperglycemic therapy (except pioglitazone), GLP-1 RA or insuli…	T1DM Absence of confirmation of COVID-19 infection Age <21 years Presence of heart failure (LVEF<40%) or a history of hospitalization for heart failure Use of diuretics (furosemide or aldactone) for heart disease usually for heart failure. Patients with hypertension receiving diuretic therapy (usually thiazide) will be included in the study Patient on mechanical ventilation or patients whose clin…	Adults; Concurrent Antidiabetic Therapy; Concurrent Insulin; Diagnosed by American Diabetes Association (ADA) Criteria; Elders; Fatigue; Recent Onset; Symptomatic Disease; Treatment Naïve	Efficacy	1506
ivermectin	Phase IV	Ivermectin Vs Combined Hydroxychloroquine and Antiretroviral Drugs (ART) among Asymptomatic COVID-19 Infection (IDRA-COVID19)	Ongoing, recruiting	Major Histocompatibility Complex (MHC); Toll Like Receptor 7 (TLR7); Toll Like Receptor 9 (CD289 or TLR9)	Coronavirus Disease 2019 (COVID-19)	Mahidol University	NCT04435587	Major Histocompatibility Complex (MHC) Inhibitor; Toll Like Receptor 7 (TLR7) Antagonist; Toll Like Receptor 9 (CD289 or TLR9) Antagonist	The trial is in progress and results related to the study are yet to be published. Hence, GlobalData could not draw any conclusion.		323/2563 (IRB3)	Interventional	Comparative Efficacy of Ivermectin Versus Combination of Hydroxychloroquine plus Darunavir/ Ritonavir for Shortening Duration of SARS-CoV2 Detection from Respiratory Secretion among Asymptomatic or Afebrile COVID-19 Infection	2020-07-13	2021-06-01	10.77			Active control;Treatment;Single Blind;Parallel Assignment;Randomized;Multi-centered		This is an interventional, phase IV, randomized, parallel assignment, single blind, active controlled, multi centered and treatment study to compare the efficacy of Ivermectin versus combination of Hydroxychloroquine plus Darunavir/ Ritonavir for shortening duration of SARS-CoV2 detection from respiratory secretion among asymptomatic or afebrile COVID-19 infection.Subjects are randomized into two…	IDRA-COVID19	The purpose of the study is to compare the efficacy of Ivermectin versus combination of Hydroxychloroquine plus Darunavir/ Ritonavir for shortening duration of SARS-CoV2 detection from respiratory secretion among asymptomatic or afebrile COVID-19 infection.	Adverse event rates - after first dose until day 28 of follow up Comparison of adverse event rates between treatment arms Efficacy for shortening duration of SAR-CoV2 detection by PCR - weekly after treatment until 4th week Comparison of median duration for detectable SAR-CoV2 by PCR from NP swab in each arm	Antibody detection rates - weekly after treatment until 4th week Comparison of median duration for total antibody detection in each arm		No		Institution	Single Country	3				ivermectin	(darunavir + ritonavir); hydroxychloroquine; zinc sulfate	Small Molecule	P01BA Aminoquinolines; P02CF Avermectines	Both	No	SAR-CoV2 detected by PCR from NP swab Asymptomatic or upper respiratory symptoms such as runny noses No history of fever or oral Temp <37.8 degree celsius Informed consent obtained	Fever or respiratory rate >24/minute or oxygen saturation at room air< 94% Any serious co-morbidity such as chronic lung disease, chronic kidney disease, cardiovascular diseases, arrythmia, diabetes mellitus with HbA1C > 8%, chronic liver disease, lymphocyte count <1,000cell/cu.mm History of ivermectin or any of the study drug allergy Concomitant medication with potential drug interaction with an…	Adults; Asymptomatic; Symptomatic Disease	Efficacy; Safety	80
Zingivir-H	Phase IV	A Clinical Trial to Evaluate the Medicinal Effects of Zingivir-H as Anti-viral Therapy in COVID-19 Patients	Ongoing, recruiting		Coronavirus Disease 2019 (COVID-19)	Pankajakasthuri Herbal Research Foundation	CTRI/2020/05/025434		The trial is in progress and results related to the study are yet to be published. Hence, GlobalData could not draw any conclusion.			Interventional	Randomized, Double-blind, Placebo-controlled Prospective Multicenter Trial to Validate the Safety and Efficacy of an Antiviral Drug Zingivir-H, in Adults with Asymptomatic, Mild or Moderate nCOVID-19 Infection	2020-05-31	2020-11-27	6			Randomized;Placebo-controlled;Parallel Assignment;Double Blind;Prospective;Multi-centered		This is an interventional, phase IV, randomized, parallel assignment, placebo control, prospective, double blind and multi centered study to evaluate the safety and efficacy of an antiviral drug zingivir-h, in adults with asymptomatic, mild or moderate nCOVID-19 infection. Subjects are randomized (2:1) into following arms: ArmsTypeAssigned interventionDescriptionIPlacebo controlPlacebo Subjects r…		The purpose of the study is to evaluate the safety and efficacy of an antiviral drug zingivir-h, in adults with asymptomatic, mild or moderate nCOVID-19 infection.	The odds of ratio for improvement on a 7 point ordinal scale on Day 15 and clearance of medically attended lung infection due to RT-PCR confirmed COVID19 infection , in Zingivir H treated group to the placebo group Base line , 7 th day, 15 th day	Improved clinical condition without significant AEs , less hospital stay and changes from baseline in heamatological, biochemical and inflammatory blood markers Baseline 7 th day 14 th day and 20 th day		No		Institution	Single Country	6				Zingivir-H	ascorbic acid; undisclosed non-steroidal anti-inflammatory drug; zinc	Small Molecule	A11GA Ascorbic acid (vitamin C), plain	Both	No	Patients of both sexes aged from 18 years to 60 years old. Willing and able to provide written informed consent prior to performing study procedures by the subject or legal guardian willing and able to provide written informed consent prior to performing study procedures Patients with Severe Acute Respiratory Syndrome Coronavirus SARS-CoV2 COVID infection confirmed by RT Polymerase chain reaction…	Any of the following would exclude the subject from participation in the study Subject or Authorized Representative is unable to provide informed consent Subject is pregnant or breastfeeding ladies Subject is of childbearing potential and has a positive pregnancy test since admission to the hospital Acute illness (defined as the presence of moderate or severe signs and symptoms related with the C…	Adults; Asymptomatic; Hospitalized; Mild Disease; Moderate Disease	Efficacy; Safety	135
pioglitazone	Phase IV	Glitazone Treatment for Coronavirus Hypoxia, a Safety and Tolerability Open Label with Matching Cohort Pilot Study (GOTCHA)	Completed	Peroxisome Proliferator Activated Receptor Gamma (Nuclear Receptor Subfamily 1 Group C Member 3 or NR1C3 or PPARG)	Coronavirus Disease 2019 (COVID-19); Diabetes; Hypoxia	Samaritan Health Services Inc	NCT04473274	Peroxisome Proliferator Activated Receptor Gamma (Nuclear Receptor Subfamily 1 Group C Member 3 or NR1C3 or PPARG) Agonist	The trial was completed. Based on the results reported, GlobalData concluded that treatment with pioglitazone is safe and well-tolerated in subjects with COVID-19.	Achieved	IRB20-042	Interventional	Glitazone Treatment for Coronavirus Hypoxia, a Safety and Tolerability Open Label with Matching Cohort Pilot Study	2020-05-21	2020-11-01	5.47			Nonrandomized;Parallel Assignment;Open-label;Treatment;Single-centered		This was an interventional, phase IV, non randomized, parallel assignment, open label, treatment, pilot and single centered study to determine the safety and tolerability of glitazone treatment for coronavirus hypoxia.Subjects were assigned into following arms:ArmsTypeAssigned InterventionDescriptionIExperimentalPioglitazone + Standard of careSubjects received pioglitazone 15mg to 30mg daily oral…	GOTCHA	The purpose of this study was to determine the safety and tolerability of glitazone treatment for coronavirus hypoxia.	Adverse events outcomes without attribution - baseline, until 30 days after last dose Number and type of adverse events Adverse events attributable - baseline, until 30 days after last dose Number and type of adverse events	Clinical improvement - baseline, until 30 days after last dose Disease severity as measured by 7 point ordinal scale Levels of treatment - baseline, until 30 days after last dose Type of oxygen support treatment d-Dimer - baseline, until 30 days after last dose Change from baseline of d-Dimer C Reactive Protein - baseline, until 30 days after last dose Change from baseline of CRP Ferritin - basel…		No		Company	Single Country	1				pioglitazone		Small Molecule	A10BG Thiazolidinediones	Both	No	18 years or older Laboratory confirmed COVID-19 requiring hospitalization A1c greater than 5.6% as measured in the last 30 days Women of child-bearing potential who agree to use highly effective method of contraception (defined as either abstinence, condom, diaphragm, and/or oral or injected hormonal contraception) during dosing and for 30 days after last dose MRSA PCR screen negative	Pregnancy or nursing Congestive Heart Failure all classes (NYHA Class I, II, III or IV) Liver enzyme ALT greater than 2.5 times upper limit of normal End stage renal disease Hypersensitivity or allergy to a TZD (thiazolidinedione) Active bladder cancer Currently taking a beta blocker, a CYP2C8 inhibitor or inducer such as gemfibrozil or rifampin, a TZD Other current or historical illness that in …	Adults; Elders; Hospitalized	Efficacy; Safety	20	10	10		January 2021Presented at the 50th Virtual Critical Care Congress (SCCM 2021), January 31 – February 12, 2021GlitazOne Treatment for Coronavirus HypoxiA (GOTCHA): A Safety and Tolerability StudySession: COVID-19 InfectionAbstract No.: 218Brian Delmonaco et al.,Based on the results presented, GlobalData inferred that a total of 10 subjects were analyzed in the study.8 of the 10 subjects were discha…
cyclosporine	Phase IV	Clinical Trial to Assess Efficacy of Cyclosporine plus Standard of Care in Hospitalized Patients with COVID19	Ongoing, recruiting	Calcineurin (Protein Serine/Threonine Phosphatase 3 or Protein Phosphatase 3 or EC 3.1.3.16); Heme Polymerase (EC 2.0.0.0); HIV 1 Retropepsin (HIV Aspartyl Protease or HIV Proteinase or Retroproteinase or Gag Protease or HIV Aspartyl Protease or EC 3.4.23.16); Human Immunodeficiency Virus Type 1 Gag Pol Polyprotein (Pr160Gag Pol or gag pol); Interferon Alpha/Beta Receptor 1 (Cytokine Receptor Cla…	Coronavirus Disease 2019 (COVID-19)	Institute for Health Research Jimenez Diaz Foundation	EudraCT-2020-001262-11	Calcineurin (Protein Serine/Threonine Phosphatase 3 or Protein Phosphatase 3 or EC 3.1.3.16) Inhibitor; Heme Polymerase (EC 2.0.0.0) Inhibitor; HIV 1 Retropepsin (HIV Aspartyl Protease or HIV Proteinase or Retroproteinase or Gag Protease or HIV Aspartyl Protease or EC 3.4.23.16) Inhibitor; Interferon Alpha/Beta Receptor 1 (Cytokine Receptor Class II Member 1 or Cytokine Receptor Family 2 Member 1…	The trial is in progress and results related to the study are yet to be published. Hence, GlobalData could not draw any conclusion.		2020-001262-11;FJD-COVID19-20-01;NCT04392531	Interventional	Open, Controlled, Randomized Clinical Trial to Evaluate the Efficacy and Safety of Cyclosporine plus Standard Treatment Vs Standard Treatment Only in Hospitalized Patients with COVID-19 Infection	2020-04-16	2021-03-01	10.63		Jimenez Diaz Foundation University Hospital	Randomized;Parallel Assignment;Open-label;Treatment;Multi-centered;Active control	The stated hypothesis is that cyclosporine, added to standard treatment of hospitalized subjects with COVID19 infection may improve their prognosis.	This is an interventional, phase IV, randomized, open-label, parallel assignment, active controlled, treatment and multi-centered study is to assess the efficacy of the association of CsA with standard treatment in reducing the severity of COVID19-confirmed infection in hospitalized subjectsSubjects are randomized into two arms:ArmsTypeInterventionDescriptionIExperimentCyclosporin + standard trea…	FJD-COVID19-20-01	The purpose of the study is to assess the efficacy of the association of CsA with standard treatment in reducing the severity of COVID19-confirmed infection in hospitalized subjects	Severity Category - 12 days Efficacy of the association of CsA with standard treatment in reducing the severity of COVID19 infection in hospitalized patients	Mortality Rate - through study completion, an average of 6 weeks efficacy of CsA in combination with standard treatment in reducing mortality Number of Days in hospital - through study completion, an average of 6 weeks efficacy of CsA in combination with standard treatment in reducing days in hospital Number of days in ICU beds - through study completion, an average of 6 weeks efficacy of CsA in …		No		Institution	Single Country	7				cyclosporine	chloroquine; darunavir; interferon beta-1b; lopinavir; ritonavir; spironolactone; tocilizumab	Antibody; Biologic; Monoclonal Antibody; Protein; Recombinant Protein; Small Molecule	C03DA Aldosterone antagonists; J05AE Protease inhibitors; L01CX Other plant alkaloids and natural products; L03AB Interferons; L04AC Interleukin inhibitors; L04AD Calcineurin inhibitors; M09AX Other drugs for disorders of the musculo-skeletal system; N07XX Other nervous system drugs; P01BA Aminoquinolines; S01XA Other ophthalmologicals; V03AX Other therapeutic products	Both	No	Patients must meet all of the following criteria to be included in the study: Women and men over 18 years old Clinical diagnosis of COVID19 infection to be subsequently confirmed by PCR or specific IgM isotype Ac (depending on the availability of diagnosis at the time of recruitment) and with admission criteria according to the protocol of action (see Annex 2 ) Acceptance and signing of the conse…	Subject who meet any of the following criteria may not be selected to participate in this study: Known allergy or hypersensitivity to any of the medications included in the treatment arms or to any of their components Contraindication to the use of any of the medications included CsA: IR EST 4.5 (FG <30 ml / min according to the Cockroft-Gault formula) Antimalarials (Chloroquine, hydroxychloroqui…	Adults; Elders; Hospitalized	Efficacy; Safety	120
losartan	Phase IV	Do Angiotensin Receptor Blockers Mitigate Progression to Acute Respiratory Distress Syndrome with SARS-CoV-2 Infection	Ongoing, recruiting	Type 1 Angiotensin II Receptor (AT1AR or AT1BR or Angiotensin II Type 1 Receptor or AGTR1)	Acute Respiratory Distress Syndrome; Coronavirus Disease 2019 (COVID-19); Coronavirus Disease 2019 (COVID-19) Associated Acute Respiratory Distress Syndrome; Respiratory Failure	Sharp HealthCare	NCT04340557	Type 1 Angiotensin II Receptor (AT1AR or AT1BR or Angiotensin II Type 1 Receptor or AGTR1) Antagonist	The trial is in progress and results related to the study are yet to be published. Hence, GlobalData could not draw any conclusion.		COVID-ARB;2003902	Interventional	Randomized Open Label Study of Standard of Care Plus an Angiotensin II Receptor Blocker Compared to Standard of Care Alone to Minimize the Progression to Respiratory Failure in SARS-CoV-2 Infection	2020-03-27	2020-10-06	6.43			Randomized;Parallel Assignment;Open-label;Prevention;Multi-centered;Controlled	The hypothesis is that the addition of an ARB is beneficial in abating acute lung injury in subjects in early stages of SARS-CoV-2 viral induced hypoxia.	This is an interventional, phase IV, investigator initiated, open label, multi-centered, two arm, controlled, parallel assignment, randomized and prevention study to compare the impact of adding an ARB to the Standard of Care (SOC) to the SOC without an ARB.Subjects are randomized (1:1) into following arms:ArmTypeInterventionDescriptionIExperimentalLosartan + +SOCSubjects receive standard of care…		The purpose of this study is to identify whether or not Angiotensin Receptor Blockers (ARB) can halt the progression to respiratory failure requiring transfer into the intensive care unit (ICU), as well as halt mechanical ventilation in subjects with mild to moderate hypoxia due to the corona virus that causes COVID-19.	Mechanical ventilation - from date of patient admission to date of patient discharge or date of death, whichever came first, assessed up to 45 days Number of subjects requiring transfer into ICU for mechanical ventilation due to respiratory failure	ICU transfer - from date of patient admission to date of patient discharge or date of death, whichever came first, assessed up to 45 days Number of subjects transferred from non-ICU bed to an ICU bed Oxygen therapy - from date of patient admission to date of patient discharge or date of death, whichever came first, assessed up to 45 days Number of days requiring oxygen therapy		Yes		Institution	Single Country	4				losartan		Small Molecule	C09CA Angiotensin II antagonists, plain	Both	No	Confirmed COVID-19 positive test result Mild to moderate respiratory symptoms of COVID-19. Systolic blood pressure = 105 mmHg. Screen within 3 days of a positive COVID-19 test. Age =18 years old. Access to a phone in the hospital room or an electronic device that is capable of receiving phone or video calls. Able to read/write/speak English or Spanish fluently. Subjects must have the capacity to …	Severe allergy to any ARB or ACE-inhibitor, including angioedema In the intensive care unit at screening. Home meds include any kind of ACE inhibitor or ARB Acute Kidney Injury (50% reduction in GFR from baseline at admission to any time during treatment in the study treatment arm) Hyperkalemia >5.0 mmol/L at baseline or any time during treatment in the study treatment arm Creatinine Clearance < …	Adults; Elders; Hospitalized; Mild to Moderate Disease	Efficacy	200
ibuprofen	Phase IV	LIBERATE Trial in COVID-19 (LIBERATE)	Ongoing, recruiting	Prostaglandin G/H Synthase 1 (Cyclooxygenase 1 or COX1 or Prostaglandin Endoperoxide Synthase 1 or Prostaglandin H2 Synthase 1 or PTGS1 or EC 1.14.99.1); Prostaglandin G/H Synthase 2 (Cyclooxygenase 2 or COX2 or Prostaglandin Endoperoxide Synthase 2 or PHS II or Prostaglandin H2 Synthase 2 or PTGS2 or EC 1.14.99.1)	Acute Respiratory Failure; Coronavirus Disease 2019 (COVID-19); Hypoxemia; Lung Injury; Respiratory Distress Syndrome	King''s College London	NCT04334629	Prostaglandin G/H Synthase 1 (Cyclooxygenase 1 or COX1 or Prostaglandin Endoperoxide Synthase 1 or Prostaglandin H2 Synthase 1 or PTGS1 or EC 1.14.99.1) Inhibitor; Prostaglandin G/H Synthase 2 (Cyclooxygenase 2 or COX2 or Prostaglandin Endoperoxide Synthase 2 or PHS II or Prostaglandin H2 Synthase 2 or PTGS2 or EC 1.14.99.1) Inhibitor	The trial is in progress and results related to the study are yet to be published. Hence, GlobalData could not draw any conclusion.		282009;2020-001203-16;EudraCT-2020-001203-16	Interventional	Lipid Ibuprofen versus Standard of Care for Acute Hypoxemic Respiratory Failure Due to COVID-19: A Multicentre, Randomised, Controlled Trial	2020-05-26	2021-05-25	12.13		Guy''s and St Thomas'' NHS Foundation Trust;NIHR Biomedical Research Unit	Multi-centered;Treatment;Double Blind;Parallel Assignment;Controlled;Randomized		This is an interventional, phase IV, randomized, controlled, parallel assignment, double blind, treatment, multi centered study to evaluate the reduction in severity and progression of lung injury with lipid ibuprofen in subjects with SARS-CoV-2 infections.Subjects are randomized into following arms:ArmTypeInterventionDescriptionIComparatorStandard of careSubjects receive standard of careIIExperi…	LIBERATE	The purpose of the study is to evaluate the reduction in severity and progression of lung injury with lipid ibuprofen in subjects with SARS-CoV-2 infections.	Disease progression - 14 days Worsening respiratory failure; defined using severity of hypoxaemia using [PaO2/FiO2 ratio OR SpO2/FiO2 ratio] Time to mechanical ventilation - 14 days Time to mechanical ventilation (or need of)	Overall survival - 28 days Reduction in proportion of patients who require ventilation - 28 days Reduction in length of Critical Care stay - 28 days Reduction in length of Hospital stay - 28 days Modulation of serum pro- and anti-inflammatory cytokines - 28 days Reduction in duration of ventilation - 28 days Increase in ventilator-free days - 28 days		Yes		Institution	Single Country	1				ibuprofen		Small Molecule	M01AE Propionic acid derivatives	Both	No	Male or female patients aged 18 years and above Hospitalised Confirmed or suspected SARS-CoV-2 infection National Early Warning Score (NEWS2) greater than or equal to 3 in a single parameter or NEWS2 > 5 overall Acute hypoxemic respiratory failure: PaO2/FiO2 ratio less than or equal to 300 OR SpO2/FiO2 ratio < 315 (Kigali Modification) Provision of written informed consent by the patient OR by th…	Any of the following contraindications to ibuprofen A known hypersensitivity to ibuprofen or any other constituent of the medicinal product Patients who have previously shown hypersensitivity reactions (e.g. asthma, rhinitis, angioedema or urticaria) in response to aspirin or other non-steroidal anti-inflammatory drugs (NSAIDs) Patients with a history of, or existing gastrointestinal ulceration/p…	Acute Disease/Symptoms; Adults; Elders; Hospitalized	Efficacy	230
atorvastatin	Phase IV	Efficacy of Atorvastatin on In-hospital Outcome of COVID-19 Infection	Ongoing, recruiting	3 Hydroxy 3 Methylglutaryl Coenzyme A Reductase (HMG CoA Reductase or Hydroxymethylglutaryl CoA Reductase or HMGCR or EC 1.1.1.34)	Coronavirus Disease 2019 (COVID-19)	Qazvin University of Medical Sciences	IRCT20200906048638N1	3 Hydroxy 3 Methylglutaryl Coenzyme A Reductase (HMG CoA Reductase or Hydroxymethylglutaryl CoA Reductase or HMGCR or EC 1.1.1.34) Inhibitor	The trial is in progress and results related to the study are yet to be published. Hence, GlobalData could not draw any conclusion.			Interventional	Efficacy of Atorvastatin on 90 Patients In-hospital Outcome of COVID-19 Infection in Boali Hospital of Qazvin	2020-12-21	2021-04-23	4.1			Randomized;Placebo-controlled;Parallel Assignment;Double Blind;Single-centered;Health Services Research		This is an interventional, phase IV, randomized, placebo controlled, parallel group assignment, double blinded, health service research, single centered study to evaluate the efficacy of atorvastatin on 90 subjects in-hospital outcome of COVID-19 infection in boali hospital of Qazvin.Subjects will be randomized into following arms:ArmTypeAssigned InterventionDescriptionIExperimentalAtorvastatinSu…		The purpose of the study is to evaluate the efficacy of atorvastatin on 90 subjects in-hospital outcome of COVID-19 infection in boali hospital of Qazvin.	C-reactive protein - The first, third, fifth day questionnaire WBC - the first, third, fifth day questionnaire Tachycardia - the first, third, fifth day questionnaire Heart rate - the first, third, fifth day questionnaire Blood Pressure - the first, third, fifth day questionnaire SA O2 - the first, third, fifth day questionnaire Blood Sugar - the first, third, fifth day questionnaire Platelet - t…	Quality of life score - The first, third and fifth day questionnaire		No		Institution	Single Country	1				atorvastatin		Small Molecule	C10AA HMG CoA reductase inhibitors	Both	No	Hospitalization in corona-related wards Confirmation of the disease by CT scan or PCR No history of liver failure	Having non-pulmonary fungal and bacterial infections (non-pulmonary, infectious bed sores, etc.) Lack of patient consent to participate in the study Receive treatments other than chloroquine, azithromycin and ceftriaxone History of receiving statins Hypersensitivity reaction or any contraindication to the use of atorvastatin	Hospitalized	Efficacy; Quality of Life	90
ArtiShield	Phase IV	Phase IV Study to Evaluate the Safety and Efficacy of Artemisinin- a Herbal Supplement on COVID-19 Subjects	Ongoing, recruiting	Antithrombin III (ATIII or SERPINC1); Glucocorticoid Receptor (GR or Nuclear Receptor Subfamily 3 Group C Member 1 or NR3C1); Glutamate-Gated Chloride Channel; Prostaglandin G/H Synthase 1 (Cyclooxygenase 1 or COX1 or Prostaglandin Endoperoxide Synthase 1 or Prostaglandin H2 Synthase 1 or PTGS1 or EC 1.14.99.1); Prostaglandin G/H Synthase 2 (Cyclooxygenase 2 or COX2 or Prostaglandin Endoperoxide …	Coronavirus Disease 2019 (COVID-19)	Windlas Biotech Pvt Ltd;Oncotelic Inc	GDC50007265	Antithrombin III (ATIII or SERPINC1) Activator; Glucocorticoid Receptor (GR or Nuclear Receptor Subfamily 3 Group C Member 1 or NR3C1) Agonist; Glutamate-Gated Chloride Channel Activator; Prostaglandin G/H Synthase 1 (Cyclooxygenase 1 or COX1 or Prostaglandin Endoperoxide Synthase 1 or Prostaglandin H2 Synthase 1 or PTGS1 or EC 1.14.99.1) Inhibitor; Prostaglandin G/H Synthase 2 (Cyclooxygenase 2 …	The trial is in progress. Based on the results reported, GlobalData inferred that ARTIVeda is a well-tolerated and effective treatment for COVID-19 that produces a faster recovery time when compared to standard of care alone.		ARTI-19;CTRI/2020/09/028044;ARTI/WBPL/P4/2020/01	Interventional	A Prospective, Randomized, Multi-center, Open Label, Interventional Study to Evaluate the Safety and Efficacy of Artemisinin 500 mg Capsule in Treatment of Adult Subjects with COVID-19	2020-09-30	2021-04-28	7		Abiogenesis Clinpharm Pvt Ltd;Mateon Therapeutics Inc;Oncotelic Inc	Treatment;Parallel Assignment;Open-label;Prospective;Controlled;Randomized;Multi-centered		This is an interventional phase IV, randomized, parallel assignment, open label, prospective, comparative, treatment and multi centered study to evaluate safety and efficacy of artemisinin in subjects with mild to moderate COVID-19.Subjects are randomized into following groups in 2:1 ratioGroupsTypeInterventionDescriptionI (n=80)ExperimentalArtemisinin Subjects receive artemisinin at a dose of 50…		The purpose of the study is to evaluate safety and efficacy of artemisinin in subjects with mild to moderate COVID-19.	To assess safety, tolerability and efficacy of Artemisinin in mild and moderate COVID-19 subjects Safety Assessments - Day 28 Adverse events (AEs) during the study Serious adverse events (SAEs) during the study	Efficacy - Day 28 Relief in the sign and symptoms of COVID-19 as per WHO Clinical Progression Scale. Relief in the sign and symptoms of COVID-19 per the Duration of Symptoms		No	Abiogenesis Clinpharm Pvt Ltd	Company	Multinational	6	As of February 2021, study final analysis expected in March 2021.http://investor.mateon.com/news-releases/news-release-details/mateon-announces-completion-arti-19-and-publication-positiveAs of January 2021, study final data expected in 6-8 weeks thereafter and complete enrollment expected by the end of January, 2021.https://www.globenewswire.com/news-release/2021/01/13/2157767/0/en/MATEON-ANNOUNC…			ArtiShield	acetaminophen; ascorbic acid; dexamethasone; heparin sodium; ivermectin; remdesivir; vitamin B complex; zinc	Small Molecule	A11GA Ascorbic acid (vitamin C), plain; B01AB Heparin group; H02AB Glucocorticoids; N02BE Anilides; P02CF Avermectines	Both	No	Male or female subjects of =18 to 60 years of age both inclusive Subjects willing to give informed consent and able to comply with scheduled visits, treatment plan, laboratory tests, and other study procedures Confirmed case of COVID-19 infection by RT-PCR and mild and moderate (without oxygen therapy or assisted ventilation) cases of COVID-19. Scores of 2-4 on the WHO Clinical Progression Scale …	Subjects with history of severe infections (pneumonia, septicemia, etc.), severe cardiac or pulmonary diseases, or received immunosuppressive therapy or other investigational drugs within the previous 30 days of screening Known or suspected hypersensitivity to Artemisinin Women of child bearing potential who are currently pregnant, lactating or who are not willing to use contraception during the …	Adults; Mild Disease; Mild to Moderate Disease; Moderate Disease; Symptomatic Disease	Efficacy; Safety	3000			December 01, 2020Mateon Therapeutics Inc,Corpoprate PresentationBased on the results reported, GlobalData inferred that 78 subjects are randomized in the study.Observations for current completed data set on 32 subjects. Only WHO Scale 4 subjects are:8 subjects on SOC and 16 subjects on ARTIVeda + SOC.SOC: No Treatment time dependent effect.ARTIVeda + SOC: Treatment time dependent improvement in W…	January 13, 2021Mateon announces positive interim results from ARTI-19 clinical trial evaluating Covid-19 therapeuticBased on the interim results announced by Mateon Therapeutics, Inc, in the press release, GlobalData inferred that ARTIVeda is a well-tolerated when compared to standard of care alone.No adverse events were reported that required discontinuation of treatment.https://www.globenewswi…
(lopinavir + ritonavir);aminocaproic acid;amiodarone;anakinra;aspirin;azithromycin;bosentan;budesonide;canakinumab;cefdinir;cefepime;ceftazidime;clindamycin;Clobazam;colchicine;dexamethasone;dexmedetomidine;dextroamphetamine;fosfomycin;furosemide;hydrocortisone;interferon;labetalol;meropenem;metformin;milrinone;nalbuphine;nicardipine;nifedipine;oseltamivir;oxycodone;remdesivir;ribavirin;risperido…	Phase IV	Pharmacokinetics, Pharmacodynamics, and Safety Profile of Understudied Drugs Administered to Children Per Standard of Care (POPS)	Ongoing, recruiting	5-Hydroxytryptamine Receptor 2A (5 HT2A or Serotonin Receptor 2A or HTR2A); 50S Ribosomal Subunit (50S RNA); Adenosine Monophosphate Activated Protein Kinase ([Hydroxymethylglutaryl CoA Reductase (NADPH)] Kinase or AMPK or EC 2.7.11.31); Alpha 1 Adrenergic Receptor (ADRA1); Alpha 2 Adrenergic Receptor (ADRA2); Beta 1 Adrenergic Receptor (Beta 1 Adrenoreceptor or ADRB1); Beta 2 Adrenergic Receptor…	Adrenal Insufficiency; Arrhythmias; Asthma; Attention Deficit Hyperactivity Disorder (ADHD); Bleeding And Clotting Disorders; Bronchopulmonary Dysplasia; Coronavirus Disease 2019 (COVID-19); Down Syndrome; Edema; Hemophilia; Hemorrhage; Hyperphosphatemia; Hypertension; Hypokalemia; Insomnia; Menorrhagia; Mucocutaneous Lymph Node Syndrome (Kawasaki Disease); Pain; Pneumonia; Primary Hyperaldostero…	Duke University	NCT04278404	5-Hydroxytryptamine Receptor 2A (5 HT2A or Serotonin Receptor 2A or HTR2A) Antagonist; 50S Ribosomal Subunit (50S RNA) Inhibitor; Adenosine Monophosphate Activated Protein Kinase ([Hydroxymethylglutaryl CoA Reductase (NADPH)] Kinase or AMPK or EC 2.7.11.31) Activator; Alpha 1 Adrenergic Receptor (ADRA1) Antagonist; Alpha 2 Adrenergic Receptor (ADRA2) Agonist; Beta 1 Adrenergic Receptor (Beta 1 Ad…	The trial is in progress and results related to the study are yet to be published. Hence, GlobalData could not draw any conclusion.		Pro00103838	Observational	Pharmacokinetics, Pharmacodynamics, and Safety Profile of Understudied Drugs	2020-03-05	2024-04-24	50.37		The Emmes Co LLC;Eunice Kennedy Shriver National Institute of Child Health and Human Development	Prospective;Multi-centered		This is an observational, prospective, multi-centered study to assess the PK of understudied drugs currently being administered to children per SOC as prescribed by their treating provider.Children and young adults who are prescribed drugs of interest as part of their routine medical care OR are SARS-CoV-2 positive.The POP02 study is collecting bodily fluid samples (i.e., whole blood, effluent sa…	POPS or POP02	The purpose of the study is to assess the PK of understudied drugs currently being administered to children per SOC as prescribed by their treating provider.	Clearance (CL) or apparent oral clearance (CL/F) as measured by PK sampling - Data will be collected up to 90 days from the time of consent. For participants with Down Syndrome enrolling at sites designated as Down Syndrome sites, participants will be in the study for up to 210 days Volume of distribution (V) or apparent oral volume of distribution (V/F) as measured by PK sampling - Data will be …			Yes	The Emmes Co LLC	Institution	Multinational	48				(lopinavir + ritonavir); aminocaproic acid; amiodarone; anakinra; aspirin; azithromycin; bosentan; budesonide; canakinumab; cefdinir; cefepime; ceftazidime; clindamycin; Clobazam; colchicine; dexamethasone; dexmedetomidine; dextroamphetamine; fosfomycin; furosemide; hydrocortisone; interferon; labetalol; meropenem; metformin; milrinone; nalbuphine; nicardipine; nifedipine; oseltamivir; oxycodone;…		Antibody; Biologic; Monoclonal Antibody; Polymer; Protein; Recombinant Protein; Small Molecule	A10BA Biguanides; B01AC Platelet aggregation inhibitors excl. heparin; B02AA Amino acids; C01BD Antiarrhythmics, class III; C01CE Phosphodiesterase inhibitors; C02KX Antihypertensives for pulmonary arterial hypertension; C03CA Sulfonamides, plain; C03DA Aldosterone antagonists; C07AG Alpha and beta blocking agents; C08CA Dihydropyridine derivatives; D10B ANTI-ACNE PREPARATIONS FOR SYSTEMIC USE; H…	Both	Yes	Participant is < 21 years of age and Is receiving understudied drugs of interest (DOIs) per standard of care (SOC) as prescribed by their treating provider OR Is NOT receiving one or more of the study drugs of interest but is SARS-CoV-2 positive within 60 days prior to enrollment Parent/ Legal Guardian/ Adult Participant can understand the consent process and is willing to provide informed consen…	Participant has a known pregnancy For participants receiving one or more of the study drugs of interest at the time of enrollment, DOI administration or PK sampling: (Refer to DOI specific appendices for details on enrollment cohort specifications) Has had intermittent dialysis within previous 24 hours Has had a kidney transplant within previous 30 days Has had a liver transplant within previous …	Adolescents; Adults; Children; Infants; Neonates/Newborns	Pharmacodynamics; Pharmacokinetics; Safety	5000
azithromycin;doxycycline;hydroxychloroquine;zinc sulfate	Phase IV	Hydroxychloroquine and Zinc with Either Azithromycin or Doxycycline for Treatment of COVID-19 in Outpatient Setting	Completed	30S Ribosomal Subunit (30S RNA); 50S Ribosomal Subunit (50S RNA); Major Histocompatibility Complex (MHC); Toll Like Receptor 7 (TLR7); Toll Like Receptor 9 (CD289 or TLR9)	Coronavirus Disease 2019 (COVID-19)	St. Francis Hospital	NCT04370782	30S Ribosomal Subunit (30S RNA) Inhibitor; 50S Ribosomal Subunit (50S RNA) Inhibitor; Major Histocompatibility Complex (MHC) Inhibitor; Toll Like Receptor 7 (TLR7) Antagonist; Toll Like Receptor 9 (CD289 or TLR9) Antagonist	The trial was completed, references for results related to this study could not be obtained. Hence, GlobalData could not draw any conclusion.		20-21	Interventional	A Randomized Study Evaluating the Safety and Efficacy of Hydroxychloroquine and Zinc in Combination with Either Azithromycin or Doxycycline for the Treatment of COVID-19 in the Outpatient Setting	2020-04-28	2020-09-30	5.17			Treatment;Single-centered;Open-label;Parallel Assignment;Randomized		This was an interventional, phase IV, randomized, parallel assignment, open label, treatment and single centered study to assess the safety and efficacy of hydroxychloroquine, and zinc in combination with either azithromycin or doxycycline in a higher risk COVID-19 positive outpatient population.Subjects were randomized into following arms:ArmTypeInterventionDescriptionIExperimentalHydroxychloroq…		The purpose of this study was to assess the safety and efficacy of hydroxychloroquine, and zinc in combination with either azithromycin or doxycycline in a higher risk COVID-19 positive outpatient population.	Time to Resolution of Symptoms relative to baseline (day 1 of trial) - Day 5 Patients will be assessed on day 5 for when COVID-19 symptoms completely resolve compared to baseline (day 1 of trial) Time to Resolution of Symptoms relative to baseline (day 1 of trial) - Day 14 Patients will be assessed on day 14 for when COVID-19 symptoms completely resolve compared to baseline (day 1 of trial) Time …	Severity of symptoms - Day 5, Day 14, and Day 21 Severity of symptoms evaluated at day 5, day 14, and day 21 scored by the participant for feverishness, sore throat, cough, shortness of breath, myalgia. (0 =none; 1 = mild; 2 = moderate; 3 = severe) Number of participants with adverse events due to drug regimen - 21 days Number of participants with adverse events due to drug regimen Number of part…		No		Institution	Single Country	1				azithromycin; doxycycline; hydroxychloroquine; zinc sulfate		Small Molecule	J01AA Tetracyclines; J01FA Macrolides; P01BA Aminoquinolines	Both	No	Able to read and understand informed consent High initial clinical suspicion by physician based on signs and symptoms (fever, cough, myalgias, fatigue, shortness of breath) followed by RT-PCR for confirmation of COVID-19 diagnosis Any gender Age 60 years and older Age 30-59 years with one or more of the following: Abnormal lung exam Abnormal oxygen staturation <95% Abnormal chest x-ray or chest C…	Pregnant or breastfeeding female Severe COVID-19 requiring admission for inpatient treatment Need for any oxygen supplementation Need for mechanical ventilatory support History of oxygen supplementation dependency History of cancer with ongoing chemotherapy or radiation therapy Concurrent antimicrobial therapy Known hypersensitivity to hydroxychloroquine or other 4-aminoquinoline compounds Alread…	Adults; Asthma; Chronic Kidney Disease (CKD); Chronic Obstructive Pulmonary Disease; Coronary Artery Disease (CAD); Diabetes; Elders; Ex-smoker; Fatigue; Hypertension; Persistent; Smoker	Efficacy; Safety	750		18
ibuprofen 1	Phase IV	Use of Non-steroidal Anti-inflammatory Drugs and Clinical Outcome of Covid-19: A Danish Nationwide Cohort Study	Ongoing, recruiting	Prostaglandin G/H Synthase 1 (Cyclooxygenase 1 or COX1 or Prostaglandin Endoperoxide Synthase 1 or Prostaglandin H2 Synthase 1 or PTGS1 or EC 1.14.99.1); Prostaglandin G/H Synthase 2 (Cyclooxygenase 2 or COX2 or Prostaglandin Endoperoxide Synthase 2 or PHS II or Prostaglandin H2 Synthase 2 or PTGS2 or EC 1.14.99.1)	Coronavirus Disease 2019 (COVID-19)	University of Southern Denmark	EUPAS34734	Prostaglandin G/H Synthase 1 (Cyclooxygenase 1 or COX1 or Prostaglandin Endoperoxide Synthase 1 or Prostaglandin H2 Synthase 1 or PTGS1 or EC 1.14.99.1) Inhibitor; Prostaglandin G/H Synthase 2 (Cyclooxygenase 2 or COX2 or Prostaglandin Endoperoxide Synthase 2 or PHS II or Prostaglandin H2 Synthase 2 or PTGS2 or EC 1.14.99.1) Inhibitor	The trial is in progress and results related to the study are yet to be published. Hence, GlobalData could not draw any conclusion.			Observational	Use of Non-steroidal Anti-inflammatory Drugs and Clinical Outcome of Covid-19: A Danish Nationwide Cohort Study	2020-02-27	2020-06-15	3.63			Cohort;Single-centered		This is an observational cohort and single centered study is to evaluate association between NSAID use and risk of death in patients with COVID-19.Subjects receive ibuprofenA total of 7695 subjects are planned to be enrolled in this study	NSAID COVID-19	The purpose of the study is to evaluate association between NSAID use and risk of death in patients with COVID-19.	30-day mortality after positive RT-PCR for SARS-CoV-2 as identified using the Danish Register of Causes of Deaths	Hospital admission, intensive care unit admission, mechanical ventilation and renal replacement therapy in the 14 days after a positive RT-PCR for SARS-CoV-2		No		Institution	Single Country	1				ibuprofen 1		Small Molecule	M01AE Propionic acid derivatives	Both	No	Renal impaired Hepatic impaired Immunocompromised Pregnant women		Severe Disease	Efficacy	7695
linagliptin	Phase IV	Effects of DPP4 Inhibition on COVID-19	Planned	Dipeptidyl Peptidase 4 (ADABP or Adenosine Deaminase Complexing Protein 2 or T Cell Activation Antigen CD26 or TP103 or CD26 or DPP4 or EC 3.4.14.5); Insulin Receptor (IR or CD220 or INSR or EC 2.7.10.1)	Coronavirus Disease 2019 (COVID-19); Type 2 Diabetes	University of Miami	NCT04341935	Dipeptidyl Peptidase 4 (ADABP or Adenosine Deaminase Complexing Protein 2 or T Cell Activation Antigen CD26 or TP103 or CD26 or DPP4 or EC 3.4.14.5) Inhibitor; Insulin Receptor (IR or CD220 or INSR or EC 2.7.10.1) Agonist	The trial is not yet open for recruitment. Hence, GlobalData could not draw any conclusion.		20200384	Interventional	Effects of DPP4 Inhibition on COVID-19 Patients with Type 2 Diabetes	2021-06-30	2021-12-30	6.1			Randomized;Parallel Assignment;Open-label;Treatment;Active control;Single-centered		This is an interventional, phase IV, randomized, parallel assignment, open-label, active control, treatment and single-centered study to assess the efficacy of the DPP4 inhibition on Covid-19 subjects with type 2 diabetes.Subjects will be randomized into following groups:GroupTypeAssigned interventionDescriptionIExperimentalLinagliptin, insulinSubjects will receive the Linagliptin at a dose of 5 …		The purpose of this research is to see if the DPP4 inhibitor linagliptin, an oral medication commonly used to treat type 2 diabetes can help with diabetes control and reduce the severity of the COVID-19 infection.	Changes in Glucose Llevels - Baseline, up to 2 weeks Change in glucose control will be assessed via glucose levels obtained from blood serum samples	Changes in SpO2 levels - Baseline, up to 2 weeks changes in SpO2 will be measured with a Pulseimetry, an indirect, non-invasive method Changes in Interleukin 6 (IL6) - Baseline, up to 2 weeks Changes in IL 6 will be assessed from blood serum samples Changes in chest structures - Baseline, up to 2 weeks Changes in Chest radiography (X-ray)		No		Institution	Single Country	1				linagliptin	insulin	Biologic; Peptide; Small Molecule	A05BA Liver therapy; A10AB Insulins and analogues for injection, fast-acting; A10BH Dipeptidyl peptidase 4 (DPP-4) inhibitors; G04BX Other urologicals	Both	No	Type 2 Diabetes Mellitus (T2DM) as per American Diabetes Association (ADA) guidelines Age = 18 Confirmed COVID-19 Mild COVID-19 defined as any of the following: fever, malaise, cough, headache, sore throat, myalgia, nasal congestion, diarrhea Moderate COVID-19 is defined as > 2 of the following in non-intubated patients: any symptom of mild disease, radiographic imaging (chest x-ray or lung ultra…	Type 1 Diabetes Mellitus (T1DM) diabetes, as per ADA guidelines History of Diabetic Ketoacidosis (DKA) History of acute pancreatitis Chronic or Acute Renal Failure with Estimated Glomerular Filtration Rate (eGFR) < 30 ml/min/1.73 m2	Adults; Diagnosed by American Diabetes Association (ADA) Criteria; Elders; Hospitalized; Mild Disease; Moderate Disease; Symptomatic Disease	Efficacy	20
(amlodipine besylate + perindopril);(amlodipine besylate + valsartan);(sacubitril + valsartan);undisclosed angiotensin converting enzyme inhibitor;undisclosed angiotensin II receptor blocker	Phase IV	Effects of Discontinuing Renin-angiotensin System Inhibitors in Patients with COVID-19 (RASCOVID-19)	Ongoing, recruiting	Angiotensin Converting Enzyme (Dipeptidyl Carboxypeptidase I or Kininase II or CD143 or ACE or EC 3.4.15.1 or EC 3.2.1.); Neprilysin (Neutral Endopeptidase 24.11 or Atriopeptidase or Common Acute Lymphocytic Leukemia Antigen or Skin Fibroblast Elastase or Enkephalinase or CD10 or MME or EC 3.4.24.11); Type 1 Angiotensin II Receptor (AT1AR or AT1BR or Angiotensin II Type 1 Receptor or AGTR1); Volt…	Coronavirus Disease 2019 (COVID-19)	Copenhagen University Hospital Gentofte	NCT04351581	Angiotensin Converting Enzyme (Dipeptidyl Carboxypeptidase I or Kininase II or CD143 or ACE or EC 3.4.15.1 or EC 3.2.1.) Inhibitor; Neprilysin (Neutral Endopeptidase 24.11 or Atriopeptidase or Common Acute Lymphocytic Leukemia Antigen or Skin Fibroblast Elastase or Enkephalinase or CD10 or MME or EC 3.4.24.11) Inhibitor; Type 1 Angiotensin II Receptor (AT1AR or AT1BR or Angiotensin II Type 1 Rece…	The trial is in progress and results related to the study are yet to be published. Hence, GlobalData could not draw any conclusion.		2020-001544-26;EudraCT-2020-001544-26;H-20026484	Interventional	Effects of Discontinuing Renin-angiotensin System Inhibitors in Patients with COVID-19	2020-05-18	2020-12-01	6.57		Novo Nordisk AS	Randomized;Parallel Assignment;Treatment;Controlled;Open-label;Single Blind;Multi-centered		This is an interventional, randomized, phase IV, parallel assignment, open-label, controlled, multi centered and treatment study to investigate whether to continue or discontinue treatment with ACE inhibitors or ARBs in hospitalized subjects with COVID-19.Subjects are randomized into below arms:ArmsTypeAssigned InterventionDescriptionIExperimentalContinuation of ACEi/ARBSubjects continue their pr…	RASCOVID-19	The purpose of the study is to investigate whether to continue or discontinue treatment with ACE inhibitors or ARBs in hospitalized subjects with COVID-19.	Days alive and out of hospital within 14 days after recruitment - 14 days The primary endpoint is days alive and out of hospital within 14 days after recruitment	Key-secondary composite endpoint: Occurrence of worsening of COVID-19 - 30 days The key-secondary composite endpoint is the occurrence of worsening of COVID-19 as assessed by (whichever comes first): Severe respiratory insufficiency; defined by the occurrence of one of the following: PaO2/FiO2 ratio =40 kPa (300 mm Hg); PaO2, partial pressure of arterial oxygen; FiO2, percentage of inspired oxyge…		Yes		Institution	Single Country	2				(amlodipine besylate + perindopril); (amlodipine besylate + valsartan); (sacubitril + valsartan); undisclosed angiotensin converting enzyme inhibitor; undisclosed angiotensin II receptor blocker		Small Molecule	C09BB ACE inhibitors and calcium channel blockers; C09DB Angiotensin II antagonists and calcium channel blockers; C09DX Angiotensin II antagonists, other combinations	Both	No	Verified COVID-19 Hospital admitted Daily administration of RAS-inhibiting therapy Age 18 years and above Informed consent	Diagnosed with systolic heart failure (heart failure with reduced ejection fraction) Severe kidney disease; defined by estimated glomerular filtration rate (eGFR) <30 ml/min/1.73 m2 Severe hypertension; defined by systolic pressure >175 mm Hg and/or diastolic pressure >105 mm Hg Hypotension; defined by systolic pressure <100 mm Hg and/or diastolic pressure <60 mm Hg Non-compliance of RAS-inhibiti…	Adults; Elders; Hospitalized	Efficacy; Safety	215
ascorbic acid;bromelain;quercetin;zinc	Phase IV	The Study of Quadruple Therapy Zinc, Quercetin, Bromelain and Vitamin C on the Clinical Outcomes of Patients Infected with COVID-19	Completed	Free Radical	Coronavirus Disease 2019 (COVID-19)	Ministry of Health Saudi Arabia	NCT04468139	Free Radical Scavenger	The trial was completed. Based on the results reported, GlobalData infers that quercetin, bromelain, zinc acetate and ascorbic acid as supplements were safe for subjects infected with SARS-CoV-2 and may prevent poor prognosis through restraining from hyper-inflammation and cytokine storm.	Achieved	20-95M	Interventional	The Study of Quadruple Therapy Zinc, Quercetin, Bromelain and Vitamin C on the Clinical Outcomes of Patients Infected with COVID-19	2020-06-20	2020-07-20	1			Single-centered;Treatment;Open-label;Single Group Assignment		This was an interventional, phase IV, single group assignment, open-label, treatment and single-centered study to assess the effect of quadruple therapy zinc, quercetin, bromelain and vitamin C in subjects with infected with COVID-19.Subjects received 500 g of quercetin, orally once daily, in the morning before breakfast for 5-10 days or subject improves or discharged. Subjects also received brom…		The purpose of study was to assess the effect of quadruple therapy zinc, quercetin, bromelain and vitamin C in subjects with infected with COVID-19.	days of stay at hospital after treatment and discharge - 28 days speed the days of recovery and discharge from hospital serum zinc before and after treatment - 5-10 days the level of serum zinc is very important especially at chronic diseases	questionnaire including parameters like BMI,,smoking , underling diseases, immunological treatment , - 28 days according to questionnaire including BMI, smoking , underlying diseases like hypertension, diabetes , asthmatic , ..etc day of negative conversion for nasopharyngeal swab for rt-PCR FOR covid-19 - 28 days day of negative conversion for nasopharyngeal swab for rt-PCR FOR covid-19		Yes		Government	Single Country	2				ascorbic acid; bromelain; quercetin; zinc		Small Molecule	A01AD Other agents for local oral treatment; A11GA Ascorbic acid (vitamin C), plain; L01XX Other antineoplastic agents	Both	No	Age = 18 years positive confirmed PCR covid-19 moderate to severe cases obtained consent must be able to swallow tablets	Patients who live outside Saudia Arabia Pregnant women: Current known pregnancy positive pregnancy test Lactating women Documented allergy to pineapple or to quercetin Documented history of mental illnesses	Adults; Hospitalized; Moderate to Severe Disease	Efficacy	60		22	December 24, 2020 Evaluation of the Effect of Zinc, Quercetin, Bromelain and Vitamin C on COVID-19 Patients medrxiv, 24 December 2020 Amr Kamel et al, Based on the results presented, GlobalData inferred that a total of 22 subjects were enrolled in the study. Lab tests -mean values-Pre-supplements (N=22)Post-supplements (N=22)P-valueWBCs (cells/mm3)744085500.34Hb (g/dI)13.6813.240.78K (mmol/L)4.53…
(lopinavir + ritonavir);azithromycin;hydroxychloroquine;insulin;low molecular weight heparin;undisclosed antibiotic;undisclosed glucocorticoid;zinc sulfate	Phase IV	Covid-19 and Diabetes in West of Algeria (COVIDIAB-13)	Ongoing, recruiting	50S Ribosomal Subunit (50S RNA); Coagulation Factor X (Stuart Prower Factor or Stuart Factor or F10 or EC 3.4.21.6); HIV 1 Retropepsin (HIV Aspartyl Protease or HIV Proteinase or Retroproteinase or Gag Protease or HIV Aspartyl Protease or EC 3.4.23.16); HIV 2 Retropepsin (HIV 2 Protease or EC 3.4.23.47); Insulin Receptor (IR or CD220 or INSR or EC 2.7.10.1); Major Histocompatibility Complex (MHC)…	Coronavirus Disease 2019 (COVID-19); Diabetes	Diabetes and Autoimmunity Research Laboratory;University of Tlemcen	NCT04412746	50S Ribosomal Subunit (50S RNA) Inhibitor; Coagulation Factor X (Stuart Prower Factor or Stuart Factor or F10 or EC 3.4.21.6) Inhibitor; HIV 1 Retropepsin (HIV Aspartyl Protease or HIV Proteinase or Retroproteinase or Gag Protease or HIV Aspartyl Protease or EC 3.4.23.16) Inhibitor; HIV 2 Retropepsin (HIV 2 Protease or EC 3.4.23.47) Inhibitor; Insulin Receptor (IR or CD220 or INSR or EC 2.7.10.1)…	The trial is in progress and results related to the study are yet to be published. Hence, GlobalData could not draw any conclusion.		COVIDIAB-13	Observational	Prevalence of Diabetes Among Hospitalized Patients with Covid-19 in West of Algeria. Identification of Diabetes-related Associated Factors Severe Forms	2020-04-01	2020-06-30	3		Thematic Agency for Research in Health Science;General Delegation for Scientific and Technical Research	Single-centered;Prospective;Cohort		This is an observational, cohort, prospective and single centered study to evaluate the prevalence of diabetes among hospitalized subjects with covid-19 in west of Algeria.Subjects who received management of COVID-19 oxygen therapy to maintain SpO2 target more than 94%. Low molecular weight heparin (LMWH) at preventive doses. Empirical antibiotic treatment are included in this study.Subjects who …	COVIDIAB-13	The purpose of the study is to evaluate the prevalence of diabetes among hospitalized subjects with covid-19 in west of Algeria.	Prevalence of diabetes among all hospitalized COVID-19 - 3 months Assess the prevalence of diabetes among hospitalized patients with Covid-19 in Area of Tlemcen Diabetes-related factors risk - 3 months Describe the clinical and biological characteristics of hospitalized subjects with diabetes and COVID-19			No		Institution	Single Country	1				(lopinavir + ritonavir); azithromycin; hydroxychloroquine; insulin; low molecular weight heparin; undisclosed antibiotic; undisclosed glucocorticoid; zinc sulfate		Biologic; Peptide; Polysaccharide; Small Molecule	A07E INTESTINAL ANTIINFLAMMATORY AGENTS; A10AB Insulins and analogues for injection, fast-acting; J01FA Macrolides; J05AR Antivirals for treatment of HIV infections, combinations; P01BA Aminoquinolines	Both	No	Patients admitted in a hospital center since 1th April 2020 Patients with COVID19 with biological proof (specific PCR) or with clinical and radiological diagnosis. Patient with diabetes known before the admission New onset diabetes discovered at admission (plasma glycaemia value strictly greater than 2 g/l at any time)	Pregnant Active Cancer Dementia Minors, adults under guardianship, protected persons Significant disability (The Modified Rankin Scale more than 2 prior admission)	Adolescents; Adults; Hospitalized; Recent Onset	Efficacy	100
zinc sulfate	Phase IV	Placebo Controlled Trial to Evaluate Zinc for the Treatment of COVID-19 in the Outpatient Setting	Completed		Coronavirus Disease 2019 (COVID-19)	St. Francis Hospital	NCT04621461		The trial was completed, references for results related to this study could not be obtained. Hence, GlobalData could not draw any conclusion.		20-19	Interventional	A Randomized, Placebo-controlled Study Evaluating the Efficacy of Zinc for the Treatment of COVID-19 in the Outpatient Setting	2020-12-20	2021-02-08	1.67			Randomized;Placebo-controlled;Double Blind;Treatment;Single-centered		This was a interventional, phase IV, randomized, placebo control, double blind, treatment and single centered study to evaluate the efficacy of zinc in a higher-risk COVID-19 positive outpatient population.Subjects were randomized into two arms:ArmsTypeAssigned InterventionDescriptionIPlacebo ControlPlaceboSubjects receive placebo once daily for 5 days.IIExperimentalZinc sulfateSubjects receive z…		The purpose of this study was to evaluate the efficacy of zinc in a higher-risk COVID-19 positive outpatient population.	Number of participants hospitalized and/or requiring repeat emergency room visits - 21 days COVID-19 related complications that require the participant to be hospitalized or have an emergency room visit Number of participants admitted to the Intensive care unit (ICU) - 30 days If hospitalized, number of participants admitted to the ICU, and number of days in the ICU Number of participants on a ve…	All-cause mortality - up to 30 days Total number of deaths in the cohort Time to resolution of COVID-19 symptoms - evaluated at day 2, 6, day 14, and day 21 Time at which the patient is completely symptom free Severity of symptoms - evaluated at day 2, 6, day 14, and day 21 Scored by the participant for feverishness, sore throat, cough, shortness of breath, myalgias. (0 =none; 1 = mild; 2 = moder…		Yes		Institution	Single Country	1				zinc sulfate		Small Molecule		Both	No	Able to read and understand informed consent High initial clinical suspicion by physician based on signs and symptoms (fever, cough, myalgias, fatigue, shortness of breath) followed by confirmation of COVID-19 diagnosis Any gender Age 60 years and older Age 30-59 years with one or more of the following: Abnormal lung exam Abnormal oxygen saturation <95% Abnormal Chest X-ray or chest CT Persistent…	Severe COVID-19 requiring admission for inpatient treatment Need for any oxygen supplementation Need for mechanical ventilatory support History of oxygen supplementation dependency History of cancer with ongoing chemotherapy or radiation therapy Known hypersensitivity to zinc Severe renal disease: Glomerular Filtration Rate <30 ml/min	Adults; Elders; Fatigue; High Risk	Efficacy; Safety	750		3
pioglitazone	Phase IV	Clinical Trial of Pioglitazone Treatment in Patients with Type 2 Diabetes Mellitus and COVID-19	Ongoing, recruiting	Peroxisome Proliferator Activated Receptor Gamma (Nuclear Receptor Subfamily 1 Group C Member 3 or NR1C3 or PPARG)	Coronavirus Disease 2019 (COVID-19); Type 2 Diabetes	Fundacion para la Investigacion Biomedica del Hospital Universitario Ramon y Cajal	EudraCT-2020-001929-31	Peroxisome Proliferator Activated Receptor Gamma (Nuclear Receptor Subfamily 1 Group C Member 3 or NR1C3 or PPARG) Agonist	The trial is in progress and results related to the study are yet to be published. Hence, GlobalData could not draw any conclusion.		2020-001929-31;NCT04535700	Interventional	Non-blinded, Randomized and Controlled Clinical Trial of Pioglitazone Treatment in Patients with Type 2 Diabetes Mellitus and COVID-19	2020-09-18	2021-03-10	5.77			Parallel Assignment;Randomized;Controlled;Open-label;Treatment;Single-centered	The stated hypothesis of the study is that the adipose tissue densely infiltrated by macrophages is the source of one third of the body's IL6, its production being even greater in the fat of central disposition of male distribution.	This is an interventional, phase IV, randomized, controlled, parallel assignment, open label, treatment and single centered study to evaluate the usefulness of pioglitazone treatment in patients with type 2 diabetes mellitus and COVID-19.Subjects are randomized into following arms:ArmTypeInterventionDescriptionIExperimentalpioglitazone + standard treatmentSubjects receive pioglitazone 30 mg/day o…	ESCORPIO	The purpose of the study is to evaluate the usefulness of pioglitazone treatment in subjects with type 2 diabetes mellitus and COVID-19.	To assess the safety of pioglitazone therapy in patients with DM2 and symptomatic SARS-Cov-2 infection Outcome of the hospitalization (duration, discharge, need for mechanical ventilation, entry into UCI or Exitus) Rate of patients who develop heart failure or adverse reaction associated with the treatment Patients treated with pioglitazone, together with conventional treatment for COVID-19 infec…	Routine blood markers of systemic inflammation: C reactive protein, D dimer, ferritin, troponin, lymphocytes IL6, IL10 and IL12 (in those patients done in routine practice) Incidence of pioglitazone treatment-Emergent Adverse Events in patients with DM2 and symptomatic SARS-CoV-2 infection. - Everyday through hospitalization period, an average of 10-20 days until hospital discharge Proportion of …	Spain: Spanish Agency of Medicines and Medical Devices (AEMPS)	No		Institution	Single Country	1				pioglitazone hydrochloride		Small Molecule	A05BA Liver therapy; A10BG Thiazolidinediones; N07XX Other nervous system drugs; R03DX Other systemic drugs for obstructive airway diseases	Both	No	Adult patients >18 years old Confirmed diagnosis of COVID-19 or high clinical suspicion according to current criteria Previous diagnosis of DM2 Patients who provide their informed consent to participate in the study	Patients under 18 years Known hypersensitivity to the active substance or any of the excipients of the drug Known history of heart failure or situation at the time of initiation of the cardiac failure study Liver failure Dialysis Situation of diabetic ketoacidosis at the time of the start of the study Diabetes mellitus other than type 2. Active bladder cancer or a history of bladder cancer Non-ph…	Adults; Elders; Hospitalized; Symptomatic Disease	Efficacy; Safety	76
vitamin D	Phase IV	Do Vitamin D Levels Really Correlated with Disease Severity in COVID-19 Patients? (COVIDVIT)	Ongoing, recruiting by invitation	Vitamin D3 Receptor (1,25 Dihydroxyvitamin D3 Receptor or Nuclear Receptor Subfamily 1 Group I Member 1 or NR1I1 or VDR)	Coronavirus Disease 2019 (COVID-19)	Bursa City Hospital	NCT04394390	Sodium Channel Blocker	The trial is in progress and results related to the study are yet to be published. Hence, GlobalData could not draw any conclusion.			Observational	Do Vitamin D Levels Really Correlated with Disease Severity in COVID-19 Patients?	2020-05-01	2020-06-15	1.5			Case Control;Prospective;Single-centered		This is an observational, prospective, case controlled and single centered study to find out whether blood 25-hydroxy vitamin D (25(OH)D) levels will correlated with COVID-19 disease severity or not.Subjects receive Vitamin D.A total of 100 subjects are planned to be enrolled in this study.	COVIDVIT	The purpose of the study is to find out whether blood 25-hydroxy vitamin D (25(OH)D) levels will correlated with COVID-19 disease severity or not.	Laboratory measured vitamin D levels - 45 day Serum 25-hydroxy-vitamin D levels			No		Institution	Single Country	1				vitamin D		Small Molecule	A11CC Vitamin D and analogues	Both	No	To find out vitamin D levels and it's relation with the disease severity serum 25-hydroxy-vitamin D levels will be measured in nearly 100 confirmed COVID-19 patients	Intensive care unit patients		Efficacy	100
amlodipine;bendroflumethiazide;chlorothiazide;chlorthalidone;diltiazem;felodipine;hydrochlorothiazide;indapamide;metolazone;nicardipine;nifedipine;nimodipine;nitrendipine;verapamil	Phase IV	Coronavirus (COVID-19) ACEi/ARB Investigation (CORONACION)	Suspended	Angiotensin Converting Enzyme (Dipeptidyl Carboxypeptidase I or Kininase II or CD143 or ACE or EC 3.4.15.1 or EC 3.2.1.); Potassium Voltage Gated Channel Subfamily KQT Member 1 (IKs Producing Slow Voltage Gated Potassium Channel Subunit Alpha KvLQT1 or Voltage Gated Potassium Channel Subunit Kv7.1 or KCNQ1); Solute Carrier Family 12 Member 3 (Na-Cl Cotransporter or NCC or Na-Cl Symporter or Thiaz…	Coronavirus Disease 2019 (COVID-19); Hypertension	National University of Ireland Galway	NCT04330300	Angiotensin Converting Enzyme (Dipeptidyl Carboxypeptidase I or Kininase II or CD143 or ACE or EC 3.4.15.1 or EC 3.2.1.) Inhibitor; Potassium Voltage Gated Channel Subfamily KQT Member 1 (IKs Producing Slow Voltage Gated Potassium Channel Subunit Alpha KvLQT1 or Voltage Gated Potassium Channel Subunit Kv7.1 or KCNQ1) Blocker; Solute Carrier Family 12 Member 3 (Na-Cl Cotransporter or NCC or Na-Cl …	The trial was suspended due to challenges with funding and very low incidence of COVID-19 at Irish study site		C.A. 2348	Interventional	The CORONAvirus Disease 2019 Angiotensin Converting Enzyme Inhibitor/Angiotensin Receptor Blocker InvestigatiON (CORONACION) Randomized Clinical Trial	2020-04-30	2021-07-31	15.23	Business/Strategic Decision		Randomized;Parallel Assignment;Open-label;Prevention;Single-centered;Active control		This was an interventional, phase IV, randomized, parallel assignment, active control, open label, prevention and single centered study to randomize subjects with primary (essential) hypertension who are already taking ACEi/ARB to either switch to an alternative BP medication or continue with the ACEi/ARB that they have already been prescribed.Subjects were randomized into two arms:ArmsTypeAssign…	CORONACION	The purpose of this study to randomize subjects with primary (essential) hypertension who are already taking ACEi/ARB to either switch to an alternative BP medication or continue with the ACEi/ARB that they have already been prescribed	Number of Covid-19 positive participants who die, require intubation in ICU, or require hospitalization for non-invasive ventilation (NIV) - 12 months Time from randomization to the first occurrence of any of the clinical events above	Number of Covid-19 positive participants who die - 12 months Time from randomization to the first occurrence of above Number of Covid-19 positive participants who require intubation in intensive care unit (ICU) - 12 months Time from randomization to the first occurrence of above Number of Covid-19 positive participants who require hospitalization for non-invasive ventilation (NIV) - 12 months Tim…		Yes		Institution	Single Country	1				amlodipine; bendroflumethiazide; chlorothiazide; chlorthalidone; diltiazem; felodipine; hydrochlorothiazide; indapamide; metolazone; nicardipine; nifedipine; nimodipine; nitrendipine; verapamil	benazepril; candesartan cilexetil; captopril; enalapril; eprosartan; fosinopril; irbesartan; lisinopril; losartan; olmesartan; perindopril; quinapril; ramipril; telmisartan; trandolapril; valsartan	Small Molecule	C03AA Thiazides, plain; C03BA Sulfonamides, plain; C08CA Dihydropyridine derivatives; C08DA Phenylalkylamine derivatives; C08DB Benzothiazepine derivatives; C09AA ACE inhibitors, plain; C09CA Angiotensin II antagonists, plain	Both	No	Men and non-pregnant women aged 60 or over Known diagnosis of hypertension Current use of ACEi or ARB for the treatment of hypertension COVID-19 naïve (i.e. not known to be infected) English speaker	Known diabetic nephropathy Known heart failure with reduced ejection fraction Resistant hypertension (defined as blood pressure that remains above goal despite concurrent use of three anti-hypertensive agents of different classes, one of which should be a diuretic, or as blood pressure that is controlled with four or more medications) Contraindications or allergies to CCB or Thiazide Unconscious …	Adults; Elders; Essential Hypertension; Previously Treated; Primary Disease	Efficacy; Safety	2414
aspirin;atorvastatin;clopidogrel;omeprazole;rivaroxaban	Phase IV	Preventing Cardiac Complication of COVID-19 Disease with Early Acute Coronary Syndrome Therapy: A Randomized Controlled Trial	Ongoing, recruiting	3 Hydroxy 3 Methylglutaryl Coenzyme A Reductase (HMG CoA Reductase or Hydroxymethylglutaryl CoA Reductase or HMGCR or EC 1.1.1.34); Coagulation Factor X (Stuart Prower Factor or Stuart Factor or F10 or EC 3.4.21.6); P2Y Purinoceptor 12 (ADP Glucose Receptor or P2Y12 Platelet ADP Receptor or SP1999 or P2T(AC) or P2Y(AC) or P2Y(cyc) or P2Y12 or P2RY12); Potassium Transporting ATPase Alpha Chain 1 (…	Coronary Disease; Coronavirus Disease 2019 (COVID-19); Diabetes; Hypertension; Unspecified Cardiovascular Disorders	Imperial College London	NCT04333407	3 Hydroxy 3 Methylglutaryl Coenzyme A Reductase (HMG CoA Reductase or Hydroxymethylglutaryl CoA Reductase or HMGCR or EC 1.1.1.34) Inhibitor; Coagulation Factor X (Stuart Prower Factor or Stuart Factor or F10 or EC 3.4.21.6) Inhibitor; P2Y Purinoceptor 12 (ADP Glucose Receptor or P2Y12 Platelet ADP Receptor or SP1999 or P2T(AC) or P2Y(AC) or P2Y(cyc) or P2Y12 or P2RY12) Antagonist; Potassium Tran…	The trial is in progress and results related to the study are yet to be published. Hence, GlobalData could not draw any conclusion.		20HH5868	Interventional	Preventing Cardiac Complication of COVID-19 Disease with Early Acute Coronary Syndrome Therapy: A Randomized Controlled Trial	2020-04-03	2021-03-30	12.03			Randomized;Controlled;Parallel Assignment;Open-label;Treatment;Prevention;Prospective;Multi-centered		This is an interventional, randomized, controlled, parallel assignment, open-label, treatment, prevention, prospective and multi-centered study to prevent cardiac complication of COVID-19 disease with early acute coronary syndrome therapy.Subjects are randomized into following arms:ArmTypeInterventionDescriptionIExperimentalAspirin, Clopidogrel, Rivaroxaban, Atorvastatin and OmeprazoleSubjects ad…	C-19-ACS	The purpose of the study is to prevent cardiac complication of COVID-19 disease with early acute coronary syndrome therapy.	All-cause mortality at 30 days after admission - At 30 days after admission All-cause mortality	Absolute change in serum troponin from admission to peak value - within 7 days and within 30 days of admission Absolute change in serum troponin from admission (or from suspicion/diagnosis of Covid-19 if already an inpatient) measurement to peak value (measured using high sensitivity troponin assay). (Phase I interim analysis) Discharge Rate - at 7 days and 30 days after admission Discharge Rate:…		Yes		Institution	Single Country	1				aspirin; atorvastatin; clopidogrel; omeprazole; rivaroxaban		Small Molecule	A02BC Proton pump inhibitors; B01AC Platelet aggregation inhibitors excl. heparin; B01AF Direct factor Xa inhibitors; C10AA HMG CoA reductase inhibitors; N02BA Salicylic acid and derivatives	Both	No	Confirmed COVID-19 infection Age =/>40 or diabetes or known coronary disease or hypertension Requires hospital admission for further clinical management	Clear evidence of cardiac pathology needing ACS treatment Myocarditis with serum Troponin > 5000 Bleeding risk suspected e.g. recent surgery, history of GI bleed, other abnormal blood results (Hb<10g/dl, Plts <100, any evidence of DIC) Study treatment may negatively impact standard best care (physician discretion) Unrelated co-morbidity with life expectancy <3 months Pregnancy Age <18 years and >…	Adults; Diabetes; Elders; Hypertension	Efficacy	3170
Deksel	Phase III/IV	To Study the Role of Vitamin D in the Treatment of Confirmed COVID-19 Infection	Planned		Coronavirus Disease 2019 (COVID-19); Pneumonia	Pulse Pharmaceuticals Pvt Ltd	CTRI/2020/12/030083		The trial is not yet open for recruitment. Hence, GlobalData could not draw any conclusion.			Interventional	To Study the Role of Vitamin D in the Treatment of Confirmed COVID-19 Infection	2020-12-31	2021-06-29	6			Randomized;Parallel Assignment;Active control;Open-label;Treatment;Single-centered		This is an interventional, phase III/IV, randomized, parallel assignment, active controlled, open label, treatment, single-centered study to assess the role of vitamin D in the treatment of confirmed covid-19 infection.Subjects will be randomized in two arms:ArmTypeInterventionDescriptionIExperimentalDEKSEL Nano SyrupSubjects will receive DEKSEL Nano Syrup as per Uncomplicated illness (3,60,000 t…		The purpose of the study is to assess the role of vitamin D in the treatment of confirmed covid-19 infection.	Difference in two study groups with respect to the duration and severity of signs and symptoms - 24 weeks Time taken for Double negative RT-PCR between the two study groups - 24 weeks Duration of hospital stay - 24 weeks Difference in the blood parameters and comparable symptoms between the two groups after the intervention - 24 weeks	Intensive care unit admission - 24 weeks Recovery - 24 weeks Composite of cumulative death, i.e., all causes and specific causes mortality - 24 weeks		No		Company	Single Country	1				Deksel				Both	No	Patients aged above 18 years either gender with positive RT-PCR for novel Corona Virus causing Covid-19 pandemic Only patients categorized as suffering from uncomplicated illness (category 1), mild pneumonia (category 2) and severe pneumonia (category 3) as defined by ICMR dt. 31-03-2020, will be selected to participate in the study Women of childbearing potential must agree to use contraception …	Patients less than 18 years of age Patience who have taken high dose vitamin D (i.e.60,000 IU of Vitamin D) In the last 3months either daily, Weekly or monthly or whose 25 (OH) D level is above 30 ng/ml Refusal to participate expressed by patient or legally authorised representative if they are present. Refusal to sign the informed Consent form Patients of category 4, 5, 6 ( ARDS, Sepsis, Septic …	Adults; Elders; Mild Disease; Severe Disease; Uncomplicated Disease	Efficacy	100
candesartan cilexetil;eprosartan;irbesartan;losartan;olmesartan;telmisartan;valsartan	Phase III/IV	Controlled Evaluation of Angiotensin Receptor Blockers for COVID-19 Respiratory Disease (CLARITY)	Ongoing, recruiting	Type 1 Angiotensin II Receptor (AT1AR or AT1BR or Angiotensin II Type 1 Receptor or AGTR1)	Coronavirus Disease 2019 (COVID-19)	The George Institute for Global Health	NCT04394117	Type 1 Angiotensin II Receptor (AT1AR or AT1BR or Angiotensin II Type 1 Receptor or AGTR1) Antagonist	The trial is in progress and results related to the study are yet to be published. Hence, GlobalData could not draw any conclusion.		11052020;CTRI/2020/07/026831	Interventional	Controlled Evaluation of Angiotensin Receptor Blockers for COVID-19 Respiratory Disease	2020-06-19	2021-06-30	12.53			Randomized;Parallel Assignment;Single Blind;Treatment;Prospective;Pragmatic;Multi-centered;Placebo-controlled		This is an interventional, phase III/IV, randomized, placebo controlled, parallel assignment, single blind, treatment, pragmatic, prospective and multi-centered study to examine the effectiveness of angiotensin II receptor blockers (ARBs) on improving the outcomes of people who tested positive for COVID-19 disease.Subjects are randomized in a 1:1 ratio into two arms:ArmTypeAssigned InterventionDe…	CLARITY	The purpose of this study is to examine the effectiveness of angiotensin II receptor blockers (ARBs) on improving the outcomes of people who tested positive for COVID-19 disease.	7-Point National Institute of Health Clinical Health Score - 14 Days To determine whether the addition of the intervention, compared to standard care, changes the clinical health score of a participant on the following scale Not hospitalized, no limitations on activities Not hospitalized, limitation on activities Hospitalized, not requiring supplemental oxygen Hospitalized, requiring supplemental…	7-Point National Institute of Health Clinical Health Score - 28 Days To determine whether the addition of the intervention, compared to standard care, changes the clinical health score of a participant on the following scale Not hospitalized, no limitations on activities Not hospitalized, limitation on activities Hospitalized, not requiring supplemental oxygen Hospitalized, requiring supplemental…		Yes		Institution	Multinational	20				candesartan cilexetil; eprosartan; irbesartan; losartan; olmesartan; telmisartan; valsartan		Small Molecule	C09CA Angiotensin II antagonists, plain	Both	No	Potential participants must satisfy all of the following: Laboratory-confirmed* diagnosis of SARS-CoV-2 infection within 10 days prior to randomisation Age = 18 years a) Systolic Blood Pressure (SBP) = 120 mmHg OR b) SBP = 115 mmHg and currently treated with a non-RAASi Blood Pressure (BP) lowering agent that can be ceased Participant and treating clinician are willing and able to perform trial p…	Currently treated with an ACEi, ARB or aldosterone antagonist, aliskiren, or angiotensin receptor-neprilysin inhibitors (ARNi) Serum potassium > 5.2 mmol/L or no potassium testing within the last 3 months For those intended for hospital admission, an estimated Glomerular Filtration Rate (eGFR) <30ml/min/1.73m2 or no eGFR testing within the last 3 months, or For those intended for management at ho…	Adults; Chronic Disease; Diabetes; Elders	Efficacy; Safety	1500
kabasura kudineer;Shakti drops;Turmeric plus	Phase III/IV	Kabasura Kudineer, Shakti Drops and Turmeric plus in the Management of COVID-19	Completed	Glutamate-Gated Chloride Channel; Prostaglandin G/H Synthase 1 (Cyclooxygenase 1 or COX1 or Prostaglandin Endoperoxide Synthase 1 or Prostaglandin H2 Synthase 1 or PTGS1 or EC 1.14.99.1); Prostaglandin G/H Synthase 2 (Cyclooxygenase 2 or COX2 or Prostaglandin Endoperoxide Synthase 2 or PHS II or Prostaglandin H2 Synthase 2 or PTGS2 or EC 1.14.99.1)	Coronavirus Disease 2019 (COVID-19)	Sriveda Sattva Pvt Ltd	CTRI/2020/07/026371	Glutamate-Gated Chloride Channel Activator; Prostaglandin G/H Synthase 1 (Cyclooxygenase 1 or COX1 or Prostaglandin Endoperoxide Synthase 1 or Prostaglandin H2 Synthase 1 or PTGS1 or EC 1.14.99.1) Inhibitor; Prostaglandin G/H Synthase 2 (Cyclooxygenase 2 or COX2 or Prostaglandin Endoperoxide Synthase 2 or PHS II or Prostaglandin H2 Synthase 2 or PTGS2 or EC 1.14.99.1) Inhibitor	The trial was completed. Based on the results reported GlobalData concluded that AYUSH medicine as add-on therapy was safe and effective for mild category COVID-19	Achieved		Interventional	A Clinical Study to Evaluate the Effect of AYUSH Medicines in the Management of COVID-19	2020-07-13					Controlled;Open-label;Randomized;Single-centered		This was an interventional, phase III/IV, randomized, open label, controlled and single centered study to evaluate the effect of AYUSH medicines (Kabasura Kudineer, Shakti drops and Turmeric plus) in the management of COVID-19.Subjects were randomized into below arms:ArmsTypeAssigned InterventionDescriptionAExperimental (n=15)Kabasura kudineer + Shakti Drops + Turmeric plus tablets+Allopathic med…		The purpose of the study was to evaluate the effect of AYUSH medicines (Kabasura Kudineer, Shakti drops and Turmeric plus) in the management of COVID-19.	Early recovery in the signs and symptoms of cases of stage 1 and stage 2 of COVID-19 by adding Ayurvedic medicines which are effective in fever, symptoms of respiratory tract and by enhancing immunity of body by adding Rasayana drugs - 1,14,21 and 28 the day	Improvement of quality life of cases of stage 1 and stage 2 of COVID-19- 1 and 28th day Safety assessment was done based on symptom assessment, clinical examination and blood investigations - 1,14 and 21st day Blood investigations included complete blood count, blood sugar level, liver and renal function test		No		Company	Single Country	1				kabasura kudineer; Shakti drops; Turmeric plus	acetaminophen; ascorbic acid; ivermectin; undisclosed anti-tussive agent; undisclosed antibiotic; zinc	Small Molecule	A11GA Ascorbic acid (vitamin C), plain; N02BE Anilides; P02CF Avermectines	Both	No	Age limit – 20 to 55 years, both Male &Female Uncomplicated cases of COVID19 patients on Allopathic medication of stage 1 and stage 2 Patients whom ventilator support is not required Patients with no associated comorbidities Patients willing to give their consent to participate in the clinical trial	COVID-19 positive patients above 55 years of age & below 20years Patients with associated comorbidities like hypertension, type 2 or type 1 diabetes or chronic or acute renal failure or pre -existing cardiac conditions. Patients on immuno-suppression therapy Pregnant Women or lactating mothers Patients in advanced stage of disease requiring emergency medical intervention like pneumonia, bronchial…	Adults; Mild Disease; Previous Treatment; Stage I; Stage II; Symptomatic Disease; Uncomplicated Disease	Efficacy; Quality of Life; Safety	30	29	30	December 11, 2020AYUSH Medicine as Add-on Therapy for Mild Category COVID-19; An Open Label Randomised, Controlled Clinical Trial Ranganatha R et al.,MedRxiv, 2020Based on the results reported, GlobalData inferred that a total of 30 subjects were enrolled. One subject was wrongly randomized into AYUSH plus standard arm making it 16 in the intervention arm and 14 in the standard care arm Compariso…	December 11, 2020AYUSH Medicine as Add-on Therapy for Mild Category COVID-19; An Open Label Randomised, Controlled Clinical TrialRanganatha R et al.,MedRxiv, 2020Based on the results reported, GlobalData inferred that One subject in the standard of care alone arm, required oxygen support on experiencing difficulty in breathingThere were no serious adverse events in the treated group. There was no…
arsenicum album;Camphora Officinalis;sarcolactic acid	Phase III/IV	Comparison of Three Homoeopathic Drugs for COVID 19 Immune Boosters Against Standard Treatment	Planned		Coronavirus Disease 2019 (COVID-19)	Ministry of Ayush;National Institute of Homoeopathy	CTRI/2020/07/026953		The trial is not yet open for recruitment. Hence, GlobalData could not draw any conclusion.			Interventional	A Community Based Cluster Randomized Open Level Controlled Field Trial to Evaluate the Effectiveness of Homoeopathic Prophylaxis and Standard Prophylaxis Against CVOID -19	2020-08-03	2020-11-01	3			Open-label;Randomized;Controlled;Single-centered;Prevention	The stated hypothesis of this study is that there may be a significant difference in the comparative effectiveness of Homoeopathic Medicine viz. Arsenicum album 30, Camphora officinalis IM, Sarcolactic acid 30. in comparison to standard treatment group.	This is an interventional, phase III/IV, randomized, controlled, open-label, prevention and single-centered study to compare the effectiveness of three Homoeopathic prophylaxis Arsenicum album 30 C, Camphora 1 M, Sarcolactic Acid 30 on healthy individuals between the groups and in comparison, to standard treatment group.Subjects are randomized into following arms:ArmTypeInterventionDescriptionIEx…		The purpose of study is to compare the effectiveness of three Homoeopathic prophylaxis Arsenicum album 30C, Camphora 1M, Sarcolactic Acid 30 on healthy individuals between the groups and in comparison, to standard treatment group.	Immune Status Questionnaire - 0 Days -15 Days- 30 Days -45 Days WHO -QOL -BREF Questionnaire - 0 Days -15 Days- 30 Days -45 Days	Any one getting any adverse events following the medicine - 0 days 15 days 30 days 45 days		No		Government,Institution	Single Country	1				arsenicum album; Camphora Officinalis; sarcolactic acid	ascorbic acid; zinc	Small Molecule	A11GA Ascorbic acid (vitamin C), plain	Both	Yes	Adult Male or Female subjects above the age of 18 years to 68 years Subjects who are from a community where at least 1 confirmed case is already identified. Subjects who are ready to provide written/digital informed consent and who are willing to participate and follow the protocol requirements of the clinical study	Pregnant and Lactating females Known cases of uncontrolled Diabetes and Hypertension. Subjects having any medical or surgical condition that would require immediate medical or surgical intervention at the time of screening Subjects having immune compromised status like HIV, Hepatitis, Tuberculosis, Cancer etc. Subjects taking Steroid treatment and or any kind of immunosuppressive therapy Subjects…	Adults	Efficacy; Quality of Life; Safety	704
colchicine;rosuvastatin	Phase III	Colchicine/Statins for the Prevention of COVID-19 Complications (COLSTAT) Trial (COLSTAT)	Ongoing, recruiting	3 Hydroxy 3 Methylglutaryl Coenzyme A Reductase (HMG CoA Reductase or Hydroxymethylglutaryl CoA Reductase or HMGCR or EC 1.1.1.34); Tubulin	Coronavirus Disease 2019 (COVID-19)	Yale University	NCT04472611	3 Hydroxy 3 Methylglutaryl Coenzyme A Reductase (HMG CoA Reductase or Hydroxymethylglutaryl CoA Reductase or HMGCR or EC 1.1.1.34) Inhibitor; Tubulin Inhibitor	The trial is in progress and results related to the study are yet to be published. Hence, GlobalData could not draw any conclusion.		2000027950	Interventional	Colchicine/Statins for the Prevention of COVID-19 Complications (COLSTAT) Trial	2020-10-30	2021-10-30	12.17			Pragmatic;Prospective;Treatment;Prevention;Open-label;Parallel Assignment;Randomized;Multi-centered;Controlled		This is an interventional, phase III, randomized, controlled, parallel assignment, open label, pragmatic, prospective, treatment, prevention and multi centered study to evaluate the safety and efficacy of the combination of colchicine and rosuvastatin in addition to standard of care (SOC) compared to SOC alone in hospitalized subjects with SARS-CoV-2.Subjects are randomized in 1:1 ratio into foll…	COLSTAT	The purpose of this study is to evaluate the safety and efficacy of the combination of colchicine and rosuvastatin in addition to standard of care (SOC) compared to SOC alone in hospitalized subjects with SARS-CoV-2.	COVID 19 Severity - 30 Days As defined by World Health Organization Ordinal Scale, which ranges from 1 to 8. Severity of COVID measured by WHO Scores 5-8: Defined as 5= Hospitalized requiring including CPAP, face mask, high flow nasal cannula (Excludes regular nasal cannula) 6= Hospitalized requiring intubation and mechanical ventilation 7= Hospitalized requiring mechanical ventilation and additi…			Yes		Institution	Single Country	4				colchicine; rosuvastatin		Small Molecule	C10AA HMG CoA reductase inhibitors; M04AC Preparations with no effect on uric acid metabolism	Both	No	18 years or older and confirmed SARS-CoV-2 infection by RT-PCR Patient is admitted to the floor (non-ICU) within 48 hours of hospital admission The patient, or legally authorized representative, has been informed of the nature of the study, agrees to its provisions and has provided witnessed (by 2 independent members of the health care team) oral informed consent, or a photograph of the signed in…	Known pregnancy or nursing mothers Known allergy to statins or colchicine Patient is on chronic colchicine or oral corticosteroid treatment Acute liver disease defined by elevated transaminases (AST/ALT > 3x ULN) Severe chronic kidney disease defined as glomerular filtration rate (GFR) < 30mL/min1.73 m2 Severe QTc prolongation (>500ms narrow QRS<120ms and >550ms for wide QRS>120) Presents with se…	Adults; Elders; Hospitalized	Efficacy; Safety	466
amlodipine;losartan	Phase III	Evaluation of the Effects of Losartan in Patients with Corona Virus Disease 2019	Completed	Type 1 Angiotensin II Receptor (AT1AR or AT1BR or Angiotensin II Type 1 Receptor or AGTR1); Voltage Dependent L Type Calcium Channel	Coronavirus Disease 2019 (COVID-19)	Tabriz University of Medical Sciences	IRCT20180802040678N4	Type 1 Angiotensin II Receptor (AT1AR or AT1BR or Angiotensin II Type 1 Receptor or AGTR1) Antagonist; Voltage Dependent L Type Calcium Channel Blocker	The trial was completed, references for results related to this study could not be obtained. Hence, GlobalData could not draw any conclusion.			Interventional	Evaluation of the Effects of Losartan in Patients with Corona Virus Disease 2019	2020-03-31					Randomized;Parallel Assignment;Controlled;Open-label;Treatment;Single-centered		This was an interventional, phase III, randomized, parallel assignment, controlled, open-label, treatment and single centered study to evaluate the safety and efficacy of losartan and amlodipine in COVID-19.Subjects were randomized into following arms:ArmsTypeAssigned interventionDescriptionI (n=50)ExperimentalLosartan Subjects received 25 mg losartan tablets two times daily for 14 days.II (n=50)…		The purpose of the study was to evaluate the safety and efficacy of losartan and amlodipine in COVID-19.	Mortality - Number of death 28 days Performance of patients -Sequential Organ Failure Assessment (SOFA) Respiratory Score Primary and 14 days after Length of hospitalization - Days between admission to discharge 28 days Laboratory Findings - Laboratory methods Primary and 14 days after			No		Institution	Single Country	1				amlodipine; losartan		Small Molecule	C08CA Dihydropyridine derivatives; C09CA Angiotensin II antagonists, plain	Both	No	Laboratory (RT-PCR of oropharyngeal swab) confirmed COVID-19 Stable hemodynamic condition Blood pressure =130/85 mm Hg	Patient's critical condition exacerbation after initiating Losartan Increasing blood potassium levels or high baseline potassium levels New anemia Shock or decreasing blood pressure = 90/60 mmHg after Losartan initiating Angioedema Acute hepatic failure Acute renal failure Bilateral renal artery stenosis History of uncontrolled hypertension Pregnancy and lactation History of treatment with ACE in…	Adults; Elders; Hospitalized	Efficacy; Safety	100
captopril;enalapril	Phase III	Angiotensin Converting Enzyme Inhibitors in Treatment of Covid 19	Planned	Angiotensin Converting Enzyme (Dipeptidyl Carboxypeptidase I or Kininase II or CD143 or ACE or EC 3.4.15.1 or EC 3.2.1.); Heme Polymerase (EC 2.0.0.0)	Coronavirus Disease 2019 (COVID-19)	University of Tanta	NCT04345406	Angiotensin Converting Enzyme (Dipeptidyl Carboxypeptidase I or Kininase II or CD143 or ACE or EC 3.4.15.1 or EC 3.2.1.) Inhibitor; Heme Polymerase (EC 2.0.0.0) Inhibitor	The trial is not yet open for recruitment. Hence, GlobalData could not draw any conclusion.			Interventional	Randomized Trial of ACEIs in Treatment of COVID-19	2020-04-15	2029-12-01	117.23			Randomized;Parallel Assignment;Open-label;Treatment;Single-centered		This is an interventional, phase III, randomized, parallel assignment, open label, treatment and single centered study to evaluate angiotensin converting enzyme inhibitors in treatment of Covid 19.Subjects will be randomized into following arms:ArmTypeInterventionDescriptionIExperimentalchloroquine + Enalapril + CaptoprilSubjects will receive Enalapril and Captopril in addition to conventional tr…	ACEIS COVID 19	The purpose of the study is to evaluate angiotensin converting enzyme inhibitors in treatment of Covid 19.	Number of patients with virological cure - 6 months number of patients with virological cure			Yes		Institution	Single Country	1				captopril; enalapril	Alexoquine	Small Molecule	C09AA ACE inhibitors, plain; L01CX Other plant alkaloids and natural products; P01BA Aminoquinolines	Both	No	Patients infected with covid 19	Allergy or contraindications to the drug		Efficacy	60
cholecalciferol;zinc gluconate	Phase III	Impact of Zinc and Vitamin D3 Supplementation on the Survival of Aged Patients Infected with COVID-19 (ZnD3-CoVici)	Withdrawn	Vitamin D Receptor (Calcitriol Receptor)	Coronavirus Disease 2019 (COVID-19)	University Hospital of Lille	NCT04351490	Vitamin D Receptor (Calcitriol Receptor) Agonist	The trial was withdrawn due to change study design and funding.		2020_30;2020-A00873-36	Interventional	Impact of Zinc and Vitamin D3 Supplementation on the Survival of Institutionalized Aged Patients Infected with COVID-19	2020-04-01			Financial		Controlled;Treatment;Open-label;Parallel Assignment;Randomized;Single-centered	The hypothesis of the study states that supplementation with zinc and vitamin D may reduce the inflammatory reaction which worsens the ARDS and leads to death of subjects infected with Covid-19.	This was an interventional, randomized, parallel assignment, controlled,open label, single centered and treatment study to assess the influence of zinc and vitamin D3 supplementation on survival in elderly institutionalized subjects with CoV-2 SARS infection. Subjects were planned to be randomized into following arms: ArmTypeInterventionDescriptionIExperimentalZinc gluconate and 25-OH cholecalcif…	ZnD3-CoVici	The purpose of this study was to assess the influence of zinc and vitamin D3 supplementation on survival in elderly institutionalized subjects with CoV-2 SARS infection.	Survival rate in asymptomatic subjects at inclusion - Two months after inclusion	Survival rate in symptomatic subjects at inclusion - Two months after inclusion Survival rate in overall subjects - Two months after inclusion symptomatic subjects and asymptomatic subjects Cumulative incidence of Covid-19 infection in asymptomatic subjects at inclusion - Within two months after inclusion		No		Institution	Single Country	1				cholecalciferol; zinc gluconate		Small Molecule	A11CC Vitamin D and analogues	Both	No	Institutionalized	Life expectancy < 1 month independently of Covid-19 infection (overall subjects) Known hypercalcemia History of renal lithiasis	Adults; Elders	Efficacy	3140
nicotine	Phase III	Evaluation of the Efficacy of Nicotine Patches in SARS-CoV2 (COVID-19) Infection in Hospitalized Patients (NICOVID)	Ongoing, recruiting	Cholinergic Receptor Nicotinic Subunit (Nicotinic Acetylcholine Receptor or CHRN)	Coronavirus Disease 2019 (COVID-19)	Assistance Publique - Hopitaux de Paris	NCT04608201	Cholinergic Receptor Nicotinic Subunit (Nicotinic Acetylcholine Receptor or CHRN) Agonist	The trial is in progress and results related to the study are yet to be published. Hence, GlobalData could not draw any conclusion.		APHP200529;2020-003743-28	Interventional	Evaluation of the Efficacy of Nicotine Patches in SARS-CoV2 (COVID-19) Infection in Hospitalized Patients	2020-12-09	2021-12-01	11.9			Randomized;Parallel Assignment;Double Blind;Treatment;Single-centered;Dose Response;Placebo-controlled	The stated hypothesis of the study is that nicotine may inhibit the penetration and spread of the virus and improve the management of COVID19 , particularly in hospitalized subjects to prevent adverse outcomes (death, transfer to intensive care unit, care limitation, mechanical ventilation an high flow oxygen).	This is an interventional, phase III, randomized, double blind, placebo controlled, parallel assignment, dose escalation, treatment and single centered study to evaluate the efficacy of nicotine patches in SARS-CoV2 (COVID-19) infection in hospitalized patients.Subjects are randomized into following arms:ArmTypeInterventionDescriptionIExperimentalNICOTINE transdermal patchSubjects receive nicotin…	NICOVID	The purpose of the study is to evaluate the efficacy of nicotine patches in SARS-CoV2 (COVID-19) infection in hospitalized subjects.	The unfavorable outcome on Day 14 - Day 14 Defined by scores higher than 5 on the World Health Organization 10-point Clinical Progression Scale (WHO-CPS) on day 14	Survival rate - Day 14, Day 28 Proportion of transfer to intensive care unit (ICU) - Day 14, Day 28 Proportion of indication of transfer to intensive care unit (carried out or not in case of LATA) - Day 14, Day 28 Number of days living without mechanical ventilation - Day 14, Day 28 Number of days living without non-invasive ventilation and mechanical ventilation - Day 4, Day 14, Day 28 Proportio…		No		Institution	Single Country	1				nicotine		Small Molecule	N07BA Drugs used in nicotine dependence	Both	No	Age = 18 years Patients hospitalized for less than 72 hours Non-smoking and non-vaping patients (for former smokers or former vapers: abstinent for at least 12 months) Documented diagnosis of COVID19 Lung disease suggestive of COVID-19 on chest scanner or need for oxygen therapy Obtaining, informed and signed consent Affiliated to a social security scheme or beneficiary of such a scheme (except A…	WHO 10-point Clinical Progression Scale score > 5 (patient on non-invasive or mechanical ventilation, patient in need of high-flow oxygen therapy) Indication of transfer to intensive care unit (oxygen therapy> 8 L / min ; out or not carried out due to LATA) Current treatment with nicotine replacement therapy, bupropion or varenicline in the last 30 days Known addiction problem to alcohol or other…	Adults; Elders; Hospitalized; Non-smokers	Efficacy	220
arginine;atorvastatin;folic acid;nebivolol;nicorandil	Phase III	Managing Endothelial Dysfunction in COVID-19 : A Randomized Controlled Trial at LAUMC (MEDIC-LAUMC)	Ongoing, recruiting	3 Hydroxy 3 Methylglutaryl Coenzyme A Reductase (HMG CoA Reductase or Hydroxymethylglutaryl CoA Reductase or HMGCR or EC 1.1.1.34); ATP Sensitive Inward Rectifier Potassium Channel 1 (Potassium Channel Inwardly Rectifying Subfamily J Member 1 or Inward Rectifier Potassium Channel Kir1.1 or KCNJ1); Beta 1 Adrenergic Receptor (Beta 1 Adrenoreceptor or ADRB1); Folate Receptor (FOLR); Glucocorticoid …	Coronavirus Disease 2019 (COVID-19)	LAU Medical Center – Rizk Hospital	NCT04631536	3 Hydroxy 3 Methylglutaryl Coenzyme A Reductase (HMG CoA Reductase or Hydroxymethylglutaryl CoA Reductase or HMGCR or EC 1.1.1.34) Inhibitor; ATP Sensitive Inward Rectifier Potassium Channel 1 (Potassium Channel Inwardly Rectifying Subfamily J Member 1 or Inward Rectifier Potassium Channel Kir1.1 or KCNJ1) Activator; Beta 1 Adrenergic Receptor (Beta 1 Adrenoreceptor or ADRB1) Antagonist; Folate R…	The trial is in progress and results related to the study are yet to be published. Hence, GlobalData could not draw any conclusion.		LBCTR2021014651	Interventional	Managing Endothelial Dysfunction in COVID-19 : A Randomized Controlled Trial at the Lebanese American University Medical Center- Rizk Hospital	2021-01-10	2021-05-31	4.7			Placebo-controlled;Treatment;Double Blind;Parallel Assignment;Randomized;Single-centered	The stated hypothesis of the study is that administration along with the other previously mentioned agents would improve endothelial function in subjects suffering from COVID 19 via a cumulative may increase in the bioavailability of nitric oxide (NO), and thus improving subjects outcomes.	This is an interventional, phase III, randomized, parallel assignment, double blind, placebo controlled and treatment, single centered study to determine the effect of the endothelial protocol as adjunct treatment along with mainstream management in subjects with COVID 19.Subjects are randomized into following groups:GroupsTypeInterventionDescriptionIExperimentalAtorvastatin, Nicorandil, L-argini…	MEDIC-LAUMC	The purpose of the study is to determine the effect of the endothelial protocol as adjunct treatment along with mainstream management in subjects with COVID 19.	Clinical Improvement - From date of intervention administration until the date of discharge from hospital or date of death from any cause, whichever came first, assessed up to 1 month The primary outcome was the time to recovery, defined as the first day, during the 28 days after enrollment, on which a patient met the criteria for category 1, 2, or 3 on the eight-category ordinal scale The catego…	Need for invasive mechanical ventilation - Assessment on daily basis for up to 1 month or until hospital discharge/death whichever came first Assess the patients in need of mechanical ventilation Length of ICU stay - Assessment on daily basis after the intervention is given for up to 1 month or until hospital discharge/death whichever came first Length of ICU stay Length of hospital Stay - Assess…		Yes		Institution	Single Country	1				arginine; atorvastatin; folic acid; nebivolol; nicorandil	ascorbic acid; dexamethasone; undisclosed anticoagulant; zinc	Small Molecule	A11GA Ascorbic acid (vitamin C), plain; A16AA Amino acids and derivatives; B03BB Folic acid and derivatives; C01DX Other vasodilators used in cardiac diseases; C07AB Beta blocking agents, selective; C10AA HMG CoA reductase inhibitors; H02AB Glucocorticoids	Both	Yes	Adults 18 years of age and above admitted for inpatient treatment of COVID-19 infection PCR-confirmed COVID-19 classified as mild, moderate or with severe disease as per the FDA With mild being a positive testing by standard RT-PCR assay or equivalent test and symptoms of mild illness with COVID-19 that could include fever, cough, sore throat, malaise, headache, muscle pain, gastrointestinal symp…	Participant in another RCT Myocarditis Patients who are already on beta-blockers Patients already on Nicorandil Patients taking PDE5 inhibitors or Riociguat Shock as defined by SBP<90 for more than 30 minutes not responding to IV fluids with evidence of end organ damage Severe bradycardia (<50 bpm) Heart block greater than first-degree (except in patients with a functioning artificial pacemaker) …	Adults; Dyspnea; Mild Disease; Moderate Disease; Severe Disease; Symptomatic Disease	Efficacy; Safety	80
hydroxychloroquine;vitamin D;zinc	Phase III	Medication for Prevention of Corona-virus for Danish Nursing Home Residents	Ongoing, recruiting	Major Histocompatibility Complex (MHC); Toll Like Receptor 7 (TLR7); Toll Like Receptor 9 (CD289 or TLR9); Vitamin D3 Receptor (1,25 Dihydroxyvitamin D3 Receptor or Nuclear Receptor Subfamily 1 Group I Member 1 or NR1I1 or VDR)	Coronavirus Disease 2019 (COVID-19)	Odense University Hospital	EudraCT-2020-001363-85	Major Histocompatibility Complex (MHC) Inhibitor; Sodium Channel Blocker; Toll Like Receptor 7 (TLR7) Antagonist; Toll Like Receptor 9 (CD289 or TLR9) Antagonist	The trial is in progress and results related to the study are yet to be published. Hence, GlobalData could not draw any conclusion.		2020-001363-85;60152610	Interventional	COVID-19 Prophylaxis with Hydroxychloroquine, Vitamin D, and Zinc Supplementation in Danish Nursing Home Residents - A Randomized Controlled Trial	2020-04-23	2020-08-21	4			Randomized;Controlled;Parallel Assignment;Open-label;Prevention;Single-centered		This is an interventional, phase III, randomized, controlled, open label, parallel group and single-centered to assess the effect of daily hydroxychloroquine, vitamin D, and zinc supplementation in COVID-19 prophylaxis.Subjects receive daily hydroxychloroquine, vitamin D, and zinc supplementation.A total of 206 subjects are planned to be enrolled in the study.		The purpose of this study is to assess the effect of daily hydroxychloroquine, vitamin D, and zinc supplementation in COVID-19 prophylaxis.	SARS-CoV-2 positive rtPCR from nasopharyngeal samples during 2 months prophylactic treatment with hydroxychloroquine, vitamin D, and zinc supplement or no prophylactic treatment - 0, 30, 60, and 90 days	Clinically evident COVID-19 - 0, 30, 60, and 90 days Influenza positive real-time PCR from nasopharyngeal samples - 0, 30, 60, and 90 days Hospitalization (related) - 30, 60, and 90 days Hospitalization (any) - 30, 60, and 90 days Need for intensive care respiratory support if hospitalized - 30, 60, and 90 days Length of disease course - 30, 60, and 90 days Contact to general practitioner (any) -…		No		Institution	Single Country	1				hydroxychloroquine; vitamin D; zinc		Small Molecule	A11CC Vitamin D and analogues; P01BA Aminoquinolines	Both	Yes	Nursing home residents = 65 years of age Able to give informed consent or consent by proxy	Prior SARS-CoV-2 positive rtPCR test Terminal illness Current prescription of hydroxychloroquine or chloroquine Allergy to hydroxychloroquine or chloroquine Known to suffer from either of the following: Cardiomyopathy; G6PD deficiency; Retinopathy; Severe hearing -deficits; QT prolongation; Child Pugh Score = C; psoriasis, myasthenia gravis; dysregulated diabetes, eGFR < 20 ml/min Deemed unable t…	Elders	Efficacy; Safety	206
dexamethasone;spironolactone	Phase III	Spironolactone and Dexamethasone in Patients Hospitalized with COVID-19 (SPIDEX-II)	Ongoing, recruiting	Glucocorticoid Receptor (GR or Nuclear Receptor Subfamily 3 Group C Member 1 or NR3C1); Mineralocorticoid Receptor (Nuclear Receptor Subfamily 3 Group C Member 2 or Mineralocorticoid Receptor Delta or Aldosterone Receptor or MR or NR3C2)	Coronavirus Disease 2019 (COVID-19); Coronavirus Disease 2019 (COVID-19) Pneumonia	Chita State Regional Clinical Hospital Number 1	NCT04826822	Glucocorticoid Receptor (GR or Nuclear Receptor Subfamily 3 Group C Member 1 or NR3C1) Agonist; Mineralocorticoid Receptor (Nuclear Receptor Subfamily 3 Group C Member 2 or Mineralocorticoid Receptor Delta or Aldosterone Receptor or MR or NR3C2) Antagonist	The trial is in progress and results related to the study are yet to be published. Hence, GlobalData could not draw any conclusion.		SPII_1789461	Interventional	Spironolactone and Dexamethasone in Patients Hospitalized with Moderate-to-severe COVID-19 (SPIDEX-II): a Randomized Clinical Trial	2021-02-24	2021-07-08	4.47			Randomized;Parallel Assignment;Open-label;Treatment;Active control;Single-centered	The stated hypothesis is that use of a combination of spironolactone and dexamethasone at low doses will improve the clinical progression of the infection evaluated by the 6-point ordinal scale in subjects with moderate and severe disease by blocking exocytosis of the Weibel-Palade bodies from endothelial cells.	This is an interventional, phase III, randomized, active controlled, parallel group assignment, open label, treatment and single centered study to evaluate the safety of spironolactone and dexamethasone in subjects hospitalized with moderate-to-severe COVID-19.Subjects will be randomized into following arms:ArmTypeAssigned InterventionDescriptionIExperimental Spironolactone + DexamethasoneSubject…	SPIDEX-II	The purpose of the study is to evaluate the safety of spironolactone and dexamethasone in subjects hospitalized with moderate-to-severe COVID-19.	Evaluation of the clinical status - Day 14 post-randomization Clinical status at day 14 post-randomization defined by a 6-point ordinal scale score (6 being the worst score)	28-day all-cause mortality - 28 days post-randomization All-cause mortality at 28 days post-randomization Oxygen-free days - 28 days post-randomization The number of days without oxygen support of any type Ventilator-free days - 28 days post-randomization The number of days without invasive mechanical ventilation Invasive mechanical ventilation - 28 days post-randomization The number of patients …		Yes		Institution	Single Country	1				dexamethasone; spironolactone		Small Molecule	C03DA Aldosterone antagonists; H02AB Glucocorticoids	Both	No	Age 18 years or above Signed informed consent PCR-confirmed diagnosis of SARS-CoV-2 infection Presenting with moderate-to-severe disease (scores 4-6 on WHO ordinal scale)	Women of childbearing age without a negative urine pregnancy test, currently pregnant or breastfeeding women Severe heart failure (NYHA4), severe renal failure (eGFR < 30 ml/min/1.73 m2), severe liver failure (ALT/AST ratio > 5 norms), severe anemia (haemoglobin < 30 g/l) Participating in another clinical trial Severe electrolyte imbalance (hyperkalemia > 5.0 mmol/l, hyponatremia < 120 mmol/l) Hy…	Adults; Elders; Hospitalized; Moderate to Severe Disease	Efficacy; Safety	440
doxycycline;ivermectin	Phase III	Clinical Trial of Ivermectin plus Doxycycline for the Treatment of Confirmed Covid-19 Infection	Completed	30S Ribosomal Subunit (30S RNA); Coagulation Factor X (Stuart Prower Factor or Stuart Factor or F10 or EC 3.4.21.6); Glucocorticoid Receptor (GR or Nuclear Receptor Subfamily 3 Group C Member 1 or NR3C1); Glutamate-Gated Chloride Channel; Prostaglandin G/H Synthase 1 (Cyclooxygenase 1 or COX1 or Prostaglandin Endoperoxide Synthase 1 or Prostaglandin H2 Synthase 1 or PTGS1 or EC 1.14.99.1); Prosta…	Coronavirus Disease 2019 (COVID-19)	Dhaka Medical College	NCT04523831	30S Ribosomal Subunit (30S RNA) Inhibitor; Coagulation Factor X (Stuart Prower Factor or Stuart Factor or F10 or EC 3.4.21.6) Inhibitor; Glucocorticoid Receptor (GR or Nuclear Receptor Subfamily 3 Group C Member 1 or NR3C1) Agonist; Glutamate-Gated Chloride Channel Activator; Prostaglandin G/H Synthase 1 (Cyclooxygenase 1 or COX1 or Prostaglandin Endoperoxide Synthase 1 or Prostaglandin H2 Syntha…	The trial was completed. Based on the study results reported, GlobalData could not draw any conclusion due to lack of conclusive inferences.	Inconclusive	ERC-DMC/ECC/2020/117	Interventional	A Phase III Trial to Promote Recovery from Covid 19 with Combined Doxycycline and Ivermectin along Standard Care	2020-06-01	2020-08-22	2.73			Single-centered;Placebo-controlled;Treatment;Double Blind;Parallel Assignment;Randomized		This was an interventional, phase III, randomized, parallel assignment, placebo control, double blind, treatment and single centered study to observe the benefit (clinical and microbiological) of ivermectin and doxycycline in confirmed Covid 19 cases and to observe the duration require controlling viral replication (negative RT-PCR) in the trial and placebo group and compare the outcomes between …		The purpose of this study was to observe the benefit (clinical and microbiological) of ivermectin and doxycycline in confirmed Covid 19 cases and to observe the duration require controlling viral replication (negative RT-PCR) in the trial and placebo group and compare the outcomes between two groups.	Number of Patients With Early Clinical Improvement - 7 days Number of patients have clinical improvement as described by WHO and Bangladesh local guideline with 7 days Body temperature remains normal for at least 3 days (ear temperature is lower than 37.5 °C) Respiratory symptoms are significantly improved Lung imaging shows obvious improvement in lesions There is no co-morbidities or complicatio…	Number of Patients Having Clinical Deterioration. - 1 month Number of patients deteriorating to next level of severity, like moderate, severe and death. That is from mild illness at presentation with subsequent follow up developed moderate, severe illness or death. Like wise from moderate illness at presentation developed severe illness or death Mild illness: These patients usually present with s…		Yes		Institution	Single Country	1				doxycycline; ivermectin	acetaminophen; dexamethasone; low molecular weight heparin; oxygen; undisclosed anti-histamine; undisclosed antibiotic; undisclosed cough suppressant; vitamin D	Biologic; Polysaccharide; Small Molecule	A07E INTESTINAL ANTIINFLAMMATORY AGENTS; A11CC Vitamin D and analogues; H02AB Glucocorticoids; J01AA Tetracyclines; N02BE Anilides; P02CF Avermectines	Both	No	COVID-19 infection, confirmed by polymerase chain reaction (PCR) test within 3 days from enrollment Only mild and moderate COVID-19 infected cases Able to provide informed consent	Unable to take oral medication Pregnant or breast feeding lady Patients with severe COVID symptoms or admission in ICU/HDU Alanine Aminotransferase (ALT) or aspartate aminotransferase (AST) more than 5 upper limit of normal (ULN) On non-invasive positive pressure ventilation or mechanical ventilation at time of study entry Known hypersensitivity to Doxycycline or ivermectin or its components	Adults; Elders; Mild Disease; Moderate Disease	Efficacy; Safety	400	400	400	October 7, 2020 Clinical Trial of Ivermectin Plus Doxycycline for the Treatment of Confirmed Covid-19 Infection Based on the results reported, GlobalData inferrred that a total of 400 subjects were analyzed in the study. Arm/Group TitleIvermectin Plus DoxycyclinePlaceboOverall Number of Participants Analyzed183180 Measure Type: Count of Participants Unit of Measure: Participants111 60.7%80 44.4%h…	October 7, 2020 Clinical Trial of Ivermectin Plus Doxycycline for the Treatment of Confirmed Covid-19 Infection Based on the results reported, GlobalData inferrred that Parameter Ivermectin Plus DoxycyclinePlacebo Total 02/183 (1.09%) 00/180 (0.00%)Erosive esophagitis2/183 (1.09%)0/180 (0.00%)https://clinicaltrials.gov/ct2/show/results/NCT04523831?view=results
nicotine	Phase III	Evaluation of the Efficacy of Nicotine Patches in SARS-CoV2 (COVID-19) Infection in Intensive Care Unit Patients (NICOVID-REA)	Ongoing, not recruiting	Cholinergic Receptor Nicotinic Subunit (Nicotinic Acetylcholine Receptor or CHRN)	Coronavirus Disease 2019 (COVID-19)	Assistance Publique - Hopitaux de Paris	NCT04598594	Cholinergic Receptor Nicotinic Subunit (Nicotinic Acetylcholine Receptor or CHRN) Agonist	The trial is in progress and interim results related to the study are yet to be published. Hence, GlobalData could not draw any conclusion.		APHP200537;2020-003723-42;EudraCT-2020-003723-42	Interventional	Evaluation of the Efficacy of Nicotine Patches in SARS-CoV2 (COVID-19) Infection in Intensive Care Unit Patients	2020-11-06	2021-04-01	4.87			Randomized;Placebo-controlled;Parallel Assignment;Double Blind;Treatment;Dose Response;Multi-centered	The stated hypothesis of the study is that nicotine may inhibit the penetration and propagation of SARS-CoV2.	This is an interventional, phase III, randomized, double blind, placebo controlled, dose decreasing, parallel assignment, treatment and multi centered study to evaluate the efficacy of nicotine patches in SARS-CoV2 (COVID-19) infection in intensive care unit patients.Subjects are randomized into following arms:ArmTypeInterventionDescriptionIExperimentalNicotine patchSubjects receive two patches o…	NICOVID-REA	The purpose of the study is to evaluate the efficacy of nicotine patches in SARS-CoV2 (COVID-19) infection in intensive care unit patients.	Mortality - Day 28	Mortality - Day 60 Time before successful extubation - Day 60 Without reintubation or death in the following 48 hours for tracheotomized patients: alive and not ventilated for 48 hours (with death and LATA in competitive risks) Number of days living without invasive mechanical ventilation - Day 28 Composite score incorporating death and the number of days living without mechanical ventilation - D…		Yes		Institution	Single Country	18				nicotine		Small Molecule	N07BA Drugs used in nicotine dependence	Both	No	Patient = 18 years Documented diagnosis of COVID 19 (according to the tests referenced on the list published on the website : https://covid-19.sante.gouv.fr.tests) Hospitalized in intensive care unit, intubated and mechanically ventilated for less than 48 hours Non-smoker and non-vaping or abstinent patient for at least 12 months Obtain written informed consent from a relative / relative / suppor…	Chronic respiratory failure defined by PaCO2> 60 mmHg in ambulatory patients (respiratory parameters at baseline). Mechanical ventilation at home (non-invasive mechanical ventilation or via a tracheostomy) with the exception of CPAP / BIPAP used only for sleep apnea syndromes Predictable mechanical ventilation duration <48 hours Moribund patient or death expected on the day of randomization, or w…	Adults; Elders; Hospitalized; Non-smokers	Efficacy; Safety	220		220
cholecalciferol;zinc gluconate	Phase III	Vitamin D and Zinc Supplementation for Improving Treatment Outcomes among COVID-19 Patients in India	Ongoing, recruiting	Vitamin D Receptor (Calcitriol Receptor)	Coronavirus Disease 2019 (COVID-19)	Harvard School of Public Health	NCT04641195	Vitamin D Receptor (Calcitriol Receptor) Agonist	The trial is in progress and results related to the study are yet to be published. Hence, GlobalData could not draw any conclusion.		VR3- 172649;CTRI/2021/04/032593	Interventional	A Randomized Trial to Determine the Effect of Vitamin D and Zinc Supplementation for Improving Treatment Outcomes among COVID-19 Patients in India	2021-04-22	2021-11-30	7.4		The Foundation for Medical Research;University Health Network;Canadian Institutes of Health Research	Randomized;Placebo-controlled;Factorial Assignment;Double Blind;Treatment;Multi-centered		This is an interventional, phase III, randomized, placebo controlled, 2x2 factorial assignment, double/quadruple blind, treatment and multi center trial to assess the effect of vitamin D and/or zinc supplementation on improving COVID-19 treatment outcomes.Subjects are randomized into following arms:ArmsTypeAssigned InterventionDescriptionIPlacebo controlledPlaceboSubjects receive a placebo vitami…	CoVEDZ	The purpose of the study is to assess the effect of vitamin D and/or zinc supplementation on improving COVID-19 treatment outcomes.	Time to recovery - Up to 8 weeks Defined as resolution of fever, cough and shortness of breath relative to baseline	All-cause mortality - Up to 8 weeks Necessity for assisted ventilation - Up to 8 weeks Individual symptoms duration - Up to 8 weeks Vitamin D - At 8 weeks Zinc - At 8 weeks Interleukin 6 (IL-6) - At 8 weeks Angiopoietin-2 - At 8 weeks sTREM-1 - At 8 weeks Immunoglobulin M (IgM) - At 8 weeks Immunoglobulin (IgG) - At 8 weeks To examine additional co-morbidity and other determinants of severe outco…		Yes		Institution	Single Country	2				cholecalciferol; zinc gluconate		Small Molecule	A11CC Vitamin D and analogues	Both	No	Aged >=18 years old Polymerase chain reaction (PCR)-confirmed infection with SARS-COV2 Oxygen saturation level of 90 or above Provide informed consent	Pregnancy Enrollment in other clinical trials Daily use of multivitamins for the past 1 month	Adults; Elders; Hospitalized	Efficacy; Safety	700
ivermectin;nitazoxanide;ribavirin;zinc	Phase III	New Antiviral Drugs for Treatment of COVID-19	Planned	Glutamate-Gated Chloride Channel; Inosine Monophosphate Dehydrogenase (Inosinic Acid Dehydrogenase or IMP Oxidoreductase or IMPDH or EC 1.1.1.205); Pyruvate Synthase (Pyruvate Ferredoxin Oxidoreductase or EC 1.2.7.1); RNA Polymerase (EC 2.7.7.6); Viral mRNA Guanylyltransferase (EC 2.7.7.50)	Coronavirus Disease 2019 (COVID-19)	Mansoura University	NCT04392427	Glutamate-Gated Chloride Channel Activator; Inosine Monophosphate Dehydrogenase (Inosinic Acid Dehydrogenase or IMP Oxidoreductase or IMPDH or EC 1.1.1.205) Inhibitor; mRNA Guanylyltransferase (EC 2.7.7.50) Inhibitor; Pyruvate Synthase (Pyruvate Ferredoxin Oxidoreductase or PFOR or EC 1.2.7.1) Inhibitor; RNA Polymerase (EC 2.7.7.6) Inhibitor	The trial is not yet open for recruitment. Hence, GlobalData could not draw any conclusion.		20.05.69	Interventional	Effect of a Combination of Nitazoxanide, Ribavirin and Ivermectin plus Zinc Supplement on the Clearance of COVID-19: A Pilot Sequential Clinical Trial	2020-10-01	2022-05-01	19.23			Randomized;Single Blind;Treatment;Prospective;Controlled;Pharmacoeconomics;Single-centered;Cross-sectional		This is an interventional, phase III, randomized, pilot, sequential assignment, cross-sectional, single blind, prospective, cost effective, controlled, single centered and treatment study to assess the safety and efficacy of combination of Nitazoxanide, Ribavirin and Ivermectin Plus Zinc Supplement on the Clearance of COVID-19.Subjects will be randomized into below arms:ArmTypeAssigned Interventi…		The purpose of the study is to assess the safety and efficacy of combination of Nitazoxanide, Ribavirin and Ivermectin Plus Zinc Supplement on the Clearance of COVID-19.	Negative test result for COVID-19 - 2 Years PCR FOR COVID-19 will be done on serial visits till turn to negative, first after 5 day then serial every 48 hours till become negative for two consecutive samples			No		Institution	Single Country	1				ivermectin; nitazoxanide; ribavirin; zinc		Small Molecule	J05AB Nucleosides and nucleotides excl. reverse transcriptase inhibitors; P01AX Other agents against amoebiasis and other protozoal diseases; P02CF Avermectines	Both	No	Any subject with COVID-19 PCR positive pharyngeal swab and referred to the above-mentioned quarantine without any comorbidities and no sensitivity or contraindication to the three drugs	Patients with comorbidity: Ischemic heart diseases, or known hypersensitivity to the drugs	Adolescents; Adults; Elders; Hospitalized	Efficacy; Safety	100
losartan	Phase III	Angiotensin Receptor Blocker Losartan for Prevention of Covid 19 Complications: A Randomized Placebo Controlled Trial	Planned	Type 1 Angiotensin II Receptor (AT1AR or AT1BR or Angiotensin II Type 1 Receptor or AGTR1)	Coronavirus Disease 2019 (COVID-19)	Sanjay Gandhi Postgraduate Institute of Medical Sciences	CTRI/2020/05/025319	Type 1 Angiotensin II Receptor (AT1AR or AT1BR or Angiotensin II Type 1 Receptor or AGTR1) Antagonist	The trial is not yet open for recruitment. Hence, GlobalData could not draw any conclusion.			Interventional	Trial of Antihypertensive Losartan for Additional Benefit in Treating Covid 19 Infection	2020-06-01	2020-12-01	6.1			Randomized;Parallel Assignment;Placebo-controlled;Double Blind;Single-centered;Prevention		This is an interventional, phase III, randomized, placebo-controlled, parallel assignment, double blind, prevention and single-centered study to assess the additional benefits of losartan for prevention of COVID 19 complications.Subjects are randomized into following arms:ArmTypeInterventionDescriptionIExperimentalLosartanSubjects receive losartan 25 mg given twice a day till discharge or outcome…		The purpose of this study is to assess the additional benefits of losartan for prevention of COVID 19 complications.	Percentage of patient with treatment failure: Treatment failure defined as any of following after 48 hours of randomization A Fall in 1 score in Respiratory SOFA score New requirement of respiratory assist devices (HFNC, NIV) New requirement of mechanical ventilation Mortality	28-Day Mortality Change in SOFA score Worsening of ARDS categories Respiratory Failure requiring Mechanical Ventilation Length of Hospital Stay ICU Admission ICU Length of Stay		No		Institution	Single Country	1				losartan		Small Molecule	C09CA Angiotensin II antagonists, plain	Both	No	Age> 18 years Requirement of hospitalization Randomization within 24 hours of initial presentation to a hospital/diagnosis	Currently taking an angiotensin converting enzyme inhibitor (ACEi) or Angiotensin receptor blocker (ARB) Prior reaction or intolerance to an ARB or ACEi Blood pressure less than 100/70 mmHg Potassium great than 5.0 mEq/L Pregnancy or breastfeeding In females of childbearing age, unwillingness to use birth control for the duration of the study Estimated Glomerular Filtration Rate (eGFR) of < 30ml/…	Adults; Elders; Hospitalized	Efficacy; Safety	186
arginine;atorvastatin;Becozyme;folic acid;nicorandil	Phase III	Managing Endothelial Dysfunction in Critically Ill COVID-19 Patients at LAUMCRH	Ongoing, recruiting	3 Hydroxy 3 Methylglutaryl Coenzyme A Reductase (HMG CoA Reductase or Hydroxymethylglutaryl CoA Reductase or HMGCR or EC 1.1.1.34); ATP Sensitive Inward Rectifier Potassium Channel 1 (Potassium Channel Inwardly Rectifying Subfamily J Member 1 or Inward Rectifier Potassium Channel Kir1.1 or KCNJ1); Folate Receptor (FOLR)	Coronavirus Disease 2019 (COVID-19); Endothelial Dysfunction	Lebanese American University	NCT04813471	3 Hydroxy 3 Methylglutaryl Coenzyme A Reductase (HMG CoA Reductase or Hydroxymethylglutaryl CoA Reductase or HMGCR or EC 1.1.1.34) Inhibitor; ATP Sensitive Inward Rectifier Potassium Channel 1 (Potassium Channel Inwardly Rectifying Subfamily J Member 1 or Inward Rectifier Potassium Channel Kir1.1 or KCNJ1) Activator; Folate Receptor (FOLR) Agonist	The trial is in progress and results related to the study are yet to be published. Hence, GlobalData could not draw at any conclusion.			Interventional	Managing Endothelial Dysfunction in Critically Ill COVID-19 Patients at the Lebanese American University Medical Center- Rizk Hospital	2021-01-20	2021-03-20	1.97			Randomized;Controlled;Parallel Assignment;Open-label;Treatment;Single-centered		This is an interventional, phase III, randomized, controlled, parallel assignment, open label, treatment and single centered study to seek to target endothelial dysfunction in critically Ill subejcts with covid by giving them an endothelial protocol ( L-arginine, Folic Acid, Statin, Nicorandil, Vitamin B complex) and monitor clinical outcome in those subjects.The subjects are randomized into two …		The purpose of the study is to seek to target endothelial dysfunction in critically Ill subejcts with COVID by giving them an endothelial protocol ( L-arginine, Folic Acid, Statin, Nicorandil, Vitamin B complex) and monitor clinical outcome in those subjects.	Clinical Improvement - will followed up for a total of 28 days Clinical improvement was defined as improvement of at least two points from the baseline from date of intervention administration until the date of discharge from hospital or date of death from any cause, whichever came first, assessed up to 1-month status on the six-category ordinal scale. This scale contains the subsequent categorie…	Need for invasive mechanical ventilation - F/up for 28 days Length of ICU stay - F/up for 28 days Length of hospital Stay - F/up for 28 days Length of need of mechanical ventilation - F/up for 28 days All cause mortality - F/up for 28 days Occurrence of side effects - F/up for 28 days		No		Institution	Single Country	1				arginine; atorvastatin; Becozyme; folic acid; nicorandil		Small Molecule	A16AA Amino acids and derivatives; B03BB Folic acid and derivatives; C01DX Other vasodilators used in cardiac diseases; C10AA HMG CoA reductase inhibitors	Both	Yes	Participants must be 18 years of age or older Participants must have a PCR confirming COVID 19 status Participants must be classified as critical as per the FDA evidence of critical illness, which is defined as respiratory failure requiring at least one of the following: Endotracheal intubation and mechanical ventilation, oxygen delivered by high- flow nasal cannula (heated, humidified, oxygen de…	Patients who are already on statins or Nicorandil Patients labeled as having mild, moderate or severe COVID-19 infection as per the FDA definitions Patients with shock as defined by SBP<90 for more than 30 minutes not responding to IV fluids with evidence of end organ damage Severe hepatic impairment (Child-Pugh class C) or active liver disease are absolute reasons not to be included especially t…	Adults; Critically Ill; Elders	Efficacy; Safety	70
Tiryaq-e-Arba;Unani Joshanda	Phase III	Effectiveness of Unani Add-on Therapy in Preventing the Disease Severity of Covid-19 Infection	Planned	50S Ribosomal Subunit (50S RNA); Major Histocompatibility Complex (MHC); Toll Like Receptor 7 (TLR7); Toll Like Receptor 9 (CD289 or TLR9)	Coronavirus Disease 2019 (COVID-19); Unspecified Influenza Virus Infections	Central Council for Research in Unani Medicine	CTRI/2020/12/029575	50S Ribosomal Subunit (50S RNA) Inhibitor; Major Histocompatibility Complex (MHC) Inhibitor; Toll Like Receptor 7 (TLR7) Antagonist; Toll Like Receptor 9 (CD289 or TLR9) Antagonist	The trial is not yet open for recruitment. Hence, GlobalData could not draw any conclusion.			Interventional	A Study to Assess the Safety and Efficacy of Add-on Unani Regimen in Preventing the Progression of Severity of the Disease in Mild to Moderate Symptomatic Covid-19 RT-PCR Positive Cases	2020-12-04	2021-03-04	3			Randomized;Parallel Assignment;Active control;Single-centered;Open-label;Treatment;Prevention		This is an interventional, phase III, randomized, active controlled, open label, parallel assignment, treatment, prevention, single centered study to assess the safety and efficacy of add-on Unani regimen in preventing the progression of severity of the disease in mild to moderate symptomatic COVID-19 RT-PCR positive cases.Subjects will be randomized into following arms:ArmsTypeAssigned intervent…		The purpose of this study is to assess the safety and efficacy of add-on Unani regimen in preventing the progression of severity of the disease in mild to moderate symptomatic COVID-19 RT-PCR positive cases.	Duration of subsidence of fever, respiratory and other COVID-19 symptoms - Day 0 to day 14	Time taken to get COVID-19 RT-PCR test negative - Day 14 Incidence of patients progressing to next stage with regards to severity - Day 14 Duration of Hospital and ICU stay - Day 14 The use of supplementary oxygen (Days for which oxygen was required) - Day 14 Any clinical reported adverse events reported (and whether the drug had to be discontinued due to the adverse effect) - Day 14 Quality of l…		No		Government	Single Country	1				Tiryaq-e-Arba; Unani Joshanda	ascorbic acid; azithromycin; hydroxychloroquine; zinc	Small Molecule	A11GA Ascorbic acid (vitamin C), plain; J01FA Macrolides; P01BA Aminoquinolines	Both	No	On the day of admission subjects who have been tested positive with SARS-CoV2 virus through RT PCR Subjects with mild symptoms Subjects with moderate symptoms with respiratory rate < 30 per minute and oxygen saturation > 90%	COVID-19 subjects with symptoms classified as severe or critical Suspected COVID-19, not tested positive for COVID-19 by RT-PCR Persons with severe primary respiratory disease or pneumonia Pregnant and lactating women Persons with severe illness such as Cancer, Heart Disease, Stroke, Mental disorder, etc., and who are considered to be excluded from the study as evaluated by the Investigators COVI…	Adults; Mild to Moderate Disease; Symptomatic Disease	Efficacy; Quality of Life; Safety	100
ascorbic acid;retinol;Soluvit;tocopherol;vitamin D	Phase III	Supplementation in COVID-19	Completed	Retinoic Acid Receptor (RAR); Retinoid X Receptor (RXR); Vitamin D3 Receptor (1,25 Dihydroxyvitamin D3 Receptor or Nuclear Receptor Subfamily 1 Group I Member 1 or NR1I1 or VDR)	Coronavirus Disease 2019 (COVID-19)	Tehran University of Medical Sciences	IRCT20200319046819N1	Retinoic Acid Receptor (RAR) Antagonist; Retinoid X Receptor (RXR) Agonist; Sodium Channel Blocker	The trial was completed, references for results related to this study could not be obtained. Hence, GlobalData could not draw any conclusion.			Interventional	Impact of Vitamin B, A, D, E, C Supplementation on Improvement and Mortality Rate in Patients with COVID-19 Admitted in Intensive Care Unit	2020-04-02					Randomized;Controlled;Parallel Assignment;Single Blind;Treatment;Single-centered	The stated hypothesis of the study is that supplementation with vitamins A, B, C, D, and E significantly improves the severity and mortality rate in ICU patients with COVID-19.	This was an interventional, phase III, randomized, single blind, parallel assignment, controlled, treatment and single centered study to evaluate the effect of supplementation with vitamins A, D, E, C, B on disease severity and mortality in subejcts with COVID-19.Subjects were randomized into following arms 1:1 ratio:ArmsTypeAssigned interventionDescriptionI (n=30)ExperimentalVitamin supplementat…		The purpose of the study was to evaluate the effect of supplementation with vitamins A, D, E, C, B on disease severity and mortality in subejcts with COVID-19.	WBC, CRP, IL6,TNF-a, IFN-G ? ESR - Laboratory blood test Before and after intervention Intensity of pulmonary involvement - CT scan Before and after intervention Mortality - Observation Before and after intervention Respiratory support (invasive or non-invasive) The patient’s body temperature The presence or absence of involvement of organs other than the lungs (e.g., heart, liver, kidneys)	Body Mass Index - Measuring weight and height and using the formula Before and after intervention Duration of hospitalization - Observation Before and after intervention Saturation percentage of blood oxygen - Oxymeter Before and after intervention		No		Institution	Single Country	1				ascorbic acid; retinol; Soluvit; tocopherol; vitamin D		Small Molecule	A11CC Vitamin D and analogues; A11GA Ascorbic acid (vitamin C), plain; R01AX Other nasal preparations	Both	No	Age between 20 and 60 years Both males and females COVID-19 clinical or definitive diagnosis Satisfaction with the study patient do not participate in other trial designs BMI: 18.5-30 - Lack of renal and hepatic abnormalities	Patients with specific and rare viral diseases such as HIV etc Patients have been undergoing chemotherapy for the past month Any other patients that the specialist knows to be unique	Adults	Efficacy; Safety	60
chloroquine;hydroxychloroquine;zinc	Phase III	Zinc With Chloroquine/Hydroxychloroquine in Treatment of COVID-19	Completed	Heme Polymerase (EC 2.0.0.0); Major Histocompatibility Complex (MHC); Toll Like Receptor 7 (TLR7); Toll Like Receptor 9 (CD289 or TLR9)	Coronavirus Disease 2019 (COVID-19)	University of Tanta	NCT04447534	Heme Polymerase (EC 2.0.0.0) Inhibitor; Major Histocompatibility Complex (MHC) Inhibitor; Toll Like Receptor 7 (TLR7) Antagonist; Toll Like Receptor 9 (CD289 or TLR9) Antagonist	The trial was completed. Based on the results reported, GlobalData concluded that zinc supplements did not add value or enhance the clinical efficacy of hydroxychloroquine	Not Achieved		Interventional	Does Zinc Supplementation Enhance the Clinical Efficacy of Chloroquine/Hydroxychloroquine in Treatment of COVID-19	2020-06-23	2020-09-07	2.53			Treatment;Double Blind;Parallel Assignment;Randomized;Multi-centered;Controlled		This was an interventional, phase III, randomized, parallel assignment, controlled, double blinded, treatment and multi centered study to investigate the effect of zinc supplementation in enhancing the clinical efficacy of chloroquine in treatment of subjects with COVID-19. Subjects were randomized into following groups 1:1 ratio: GroupsTypeInterventionDescriptionI (n=95)ExperimentalChloroquineSu…		The purpose of the study is to investigate the effect of zinc supplementation in enhancing the clinical efficacy of chloroquine in treatment of subjects with COVID-19.	Number of patients with improvement or mortality - 2 weeks The number of patients with improvement or mortality To assess the recovery within 28 days, the need for mechanical ventilation, and death			No		Institution	Single Country	1				chloroquine; hydroxychloroquine; zinc		Small Molecule	L01CX Other plant alkaloids and natural products; P01BA Aminoquinolines	Both	No	Patients with positive COVID-19 infection by real-time PCR test All the included patients were classified into mild, moderate, severe, and critical according to the WHO case severity classification for COVID-19 infection Mild cases constituted of patients with symptoms for COVID-19 infection but not complicated with pneumonia or hypoxia. Moderate cases included patients with mild viral pneumonia …	Contraindications or hypersensitivity to chloroquine	Adults; Elders; Mild Disease; Moderate Disease; Severe Disease	Efficacy; Safety	200		191	November 27, 2020Do Zinc Supplements Enhance the Clinical Efficacy of Hydroxychloroquine?: a Randomized, Multicenter TrialSherief Abd-Elsalam et al.Biological Trace Element Research, 2020Based on the results published, GlobalData inferred that 191 subjects were enrolled in this study.They had no significant difference regarding any of the baseline laboratory parameters or clinical severity gradin…
ibuprofen 1	Phase III	Inhaled Ibuprofen to Treat COVID-19 (CórdobaTrail)	Ongoing, recruiting	Prostaglandin G/H Synthase 1 (Cyclooxygenase 1 or COX1 or Prostaglandin Endoperoxide Synthase 1 or Prostaglandin H2 Synthase 1 or PTGS1 or EC 1.14.99.1); Prostaglandin G/H Synthase 2 (Cyclooxygenase 2 or COX2 or Prostaglandin Endoperoxide Synthase 2 or PHS II or Prostaglandin H2 Synthase 2 or PTGS2 or EC 1.14.99.1)	Coronavirus Disease 2019 (COVID-19); Lung Injury; Pneumonia	Quimica Luar Srl	NCT04382768	Prostaglandin G/H Synthase 1 (Cyclooxygenase 1 or COX1 or Prostaglandin Endoperoxide Synthase 1 or Prostaglandin H2 Synthase 1 or PTGS1 or EC 1.14.99.1) Inhibitor; Prostaglandin G/H Synthase 2 (Cyclooxygenase 2 or COX2 or Prostaglandin Endoperoxide Synthase 2 or PHS II or Prostaglandin H2 Synthase 2 or PTGS2 or EC 1.14.99.1) Inhibitor	The trial is in progress and results related to the study are yet to be published. Hence, GlobalData could not draw any conclusion.		DNL000004	Expanded Access	Extended Compassionate Use Program (UCA) with Inhalational Ibuprofen in Patients with Acute Respiratory Pathology, Mediated by COVID-19	2020-05-01	2021-01-01	8.17		The National Council of Scientific and Technological Research;Excellence in Products and Processes Center	Single Group Assignment;Open-label;Treatment;Single-centered		This is an compassionate use program, open-label, single-centered,single group assignment, treatment study to assess the reduction in severity and progression of lung injury with inhaled ibuprofen in subjects with severe acute respiratory syndrome due to SARS-CoV-2 virus.Subjects inhaled hypertonic ibuprofen 50 mg tid.A total of 40 subjects are planned to be enrolled in this study.	Cordoba Trail	The purpose of this study is to assess the reduction in severity and progression of lung injury with inhaled ibuprofen in subjects with severe acute respiratory syndrome due to SARS-CoV-2 virus.	Change in the scale of ordinary COVID results at 7, 14 and 28 days in patients with acute respiratory infection, induced by SARS-CoV-2, treated with inhaled Ibuprofen. - 7, 14 and 28 days Time to clinical improvement: defined as time from inhaled Ibuprofen first dose to an improvement of three points from the status on a seven-category ordinary scale Change to Negativization of the swab to the fo…	Chage in length of Hospital stay - 28 days Chage in duration of ventilation - 28 days Chage in length of Critical Care stay - 28 days Average score of National Early Warning (NEWS2) between days 1, 7, 14 and 28. - 1, 7, 14 and 28 NEWS2 score 20 points is the maximum and indicates that the patient needs emergent assessment by a clinical team or critical care team and usually transfer to higher lev…		Yes		Company	Single Country	1				ibuprofen 1		Small Molecule	M01AE Propionic acid derivatives	Both	No	Provision of written informed consent by the patient OR by the patient's Legal Representative. Confirmed or suspected SARS-CoV-2 infection; Pneumonia without criteria of severity. With some of the following conditions: Diabetes. Cardiovascular disease. Chronic kidney disease. Chronic obstructive pulmonary disease. Structural diseases of the lung Immunocompromise. Patient who presents negative res…	The doctor considers that participation in the Program is not the best for patients or for any condition that prevents the Program from being followed safely. Patients with a history of unstable bronchial asthma The patient is allergic to ibuprofen or any of the compounds in the preparation Hypersensitivity to the drug, nasal polyps syndrome, angioedema or bronchospasm against aspirin or other NS…	Acute Disease/Symptoms; Adults; Elders	Efficacy; Safety	40
(dantabija + haridra + Zingiber officinale)	Phase III	Can Combination of Haldi, Pomegranate and Zinger Extract Tablets Help in Reducing Duration of Hospital Stay of Mild to Moderate COVID-19 Patients	Planned	50S Ribosomal Subunit (50S RNA); Coagulation Factor X (Stuart Prower Factor or Stuart Factor or F10 or EC 3.4.21.6); Glucocorticoid Receptor (GR or Nuclear Receptor Subfamily 3 Group C Member 1 or NR3C1); Major Histocompatibility Complex (MHC); Prostaglandin G/H Synthase 1 (Cyclooxygenase 1 or COX1 or Prostaglandin Endoperoxide Synthase 1 or Prostaglandin H2 Synthase 1 or PTGS1 or EC 1.14.99.1); …	Coronavirus Disease 2019 (COVID-19)	Alchem Phytoceuticals Ltd	CTRI/2020/11/029038	50S Ribosomal Subunit (50S RNA) Inhibitor; Coagulation Factor X (Stuart Prower Factor or Stuart Factor or F10 or EC 3.4.21.6) Inhibitor; Glucocorticoid Receptor (GR or Nuclear Receptor Subfamily 3 Group C Member 1 or NR3C1) Agonist; Major Histocompatibility Complex (MHC) Inhibitor; Prostaglandin G/H Synthase 1 (Cyclooxygenase 1 or COX1 or Prostaglandin Endoperoxide Synthase 1 or Prostaglandin H2 …	The trial is not yet open for recruitment. Hence, GlobalData could not draw any conclusion.			Interventional	Role of Dantabija, Haridra and Zingiber Officinale in Halting Progression and Reducing Duration of Mild to Moderate COVID-19 Disease	2020-10-19	2021-04-17	6		All India Institute of Medical Sciences Patna	Randomized;Active control;Parallel Assignment;Single-centered		This is an interventional, phase III, randomized, active control, parallel assignment and single-centered study to evaluate efficacy of combination of Dantabija 20mg, Haridra 50mg and Zingiber officinale 5mg in controlling COVID-19 Disease.Subjects will be assigned into following arms :GroupTypeInterventionDescriptionAActive comparator : HospitalizedStandard treatmentSubjects will receive Standar…		The purpose of this study is to evaluate efficacy of combination of Dantabija 20mg, Haridra 50mg and Zingiber officinale 5mg in controlling COVID-19 Disease.	To Evaluate efficacy of combination of Dantabija 20mg, Haridra 50mg and Zingiber officinale 5mg in controlling COVID-19 Disease following parameters will be measured : COVID-19 RT PCR test Complete Blood Count C reactive protein and serum Ferritin IL-2 and IL-6Time Points 5th Day and 10th day from start of Intervention	To Check reduction in duration of COVID-19 Disease with use of combination of Dantabija 20mg, Haridra 50mg and Zingiber officinale 5mg in controlling COVID-19 Disease measured by COVID-19 RT PCR test becoming negative - Five and ten days from start of intervention		No		Company	Single Country	1				(dantabija + haridra + Zingiber officinale)	acetaminophen; ascorbic acid; azithromycin; hydroxychloroquine; low molecular weight heparin; methylprednisolone; zinc	Biologic; Polysaccharide; Small Molecule	A07E INTESTINAL ANTIINFLAMMATORY AGENTS; A11GA Ascorbic acid (vitamin C), plain; H02AB Glucocorticoids; J01FA Macrolides; N02BE Anilides; P01BA Aminoquinolines	Both	No	COVID-19 RT-PCR test/ COVID-19 antigen test/COVID-19 TRUNAT test Positive All Males and Females between 5 to 70 years Having history of dry cough/fever/malaise/rhinorrhea/New loss of taste and smell/Gastrointestinal upset Patients who can take medicines orally No Oxygen requirement/ Oxygen requirement of less than 5L/minute	Oxygen requirement of more than 5L/minute Patients who are on Ventilatory support Who cannot take medicines by oral route Patients who are on dialysis Age less than five years and more than 70 years Patients taking any other Ayurvedic supplement	Adolescents; Adults; Children; Elders; Hospitalized; Mild to Moderate Disease	Efficacy	100
(ascorbic acid + zinc);cholecalciferol;vitamin K2	Phase III	Dietary Supplements for COVID-19	Planned	Vitamin D Receptor (Calcitriol Receptor)	Coronavirus Disease 2019 (COVID-19)	Canadian College of Naturopathic Medicine	NCT04780061	Vitamin D Receptor (Calcitriol Receptor) Agonist	The trial is not yet open for recruitment. Hence, GlobalData could not draw any conclusion.		20210072-01H	Interventional	Dietary Supplements to Reduce Symptom Severity and Duration in People With SARS-CoV-2: A Randomized, Double Blind, Placebo Controlled Clinical Trial	2021-04-01	2021-10-01	6.1		Ottawa Hospital Research Institute	Single-centered;Treatment;Double Blind;Parallel Assignment;Placebo-controlled;Randomized		This is an interventional, phase III, randomized, double blind, parallel assignment, placebo-controlled, treatment and single centered study is to evaluate the effects of the dietary supplements vitamin C, vitamin D, vitamin K, and zinc versus placebo on the overall health, symptom severity, and symptom duration of outpatients diagnosed with SARS-CoV-2.Subjects will be randomized into two arms in…		The purpose of the study is to evaluate the effects of the dietary supplements vitamin C, vitamin D, vitamin K, and zinc versus placebo on the overall health, symptom severity, and symptom duration of outpatients diagnosed with SARS-CoV-2.	Participant-reported overall health - During the intervention period (Daily for 21 days) Measured using the EuroQol Visual Assessment Scale (EQ-VAS). Scores each day range from 0 (worst health imaginable) and 100 (best health imaginable).	Effect of COVID-19 on the health status of participants - Baseline plus weeks 1, 2, 3, 4, 8, and 12 Measured using the EuroQol 5-Dimension 5-Level (EQ-5D-5L) questionnaire. Scores are converted into a unique health state. Health states are converted to an index value between 0 and 1, where 1 is considered the best possible health Symptom Severity of common COVID-19 symptoms - During the intervent…		Yes		Institution	Single Country	1				(ascorbic acid + zinc); cholecalciferol; vitamin K2		Small Molecule	A11CC Vitamin D and analogues	Both	No	Adults (=18) who test positive for SARS-CoV-2 in an outpatient setting Access to internet	Symptom onset greater than 4 days prior to enrolment Supplementing regularly with >500 mg vitamin C, >1000 units vitamin D, >120 mcg vitamin K (any form), or >15 mg zinc taken daily within the past month Currently taking warfarin or an equivalent vitamin K antagonist anticoagulant End stage chronic kidney disease History of calcium oxalate kidney stones Active granulomatosis (sarcoidosis, tubercu…	Adults; Elders	Efficacy; Quality of Life	200
linagliptin	Phase III	Dipeptidyl Peptidase-4 Inhibitor (DPP4i) for the Control of Hyperglycemia in Patients with COVID-19 (Covid19DPP4i)	Completed	Dipeptidyl Peptidase 4 (ADABP or Adenosine Deaminase Complexing Protein 2 or T Cell Activation Antigen CD26 or TP103 or CD26 or DPP4 or EC 3.4.14.5); Insulin Receptor (IR or CD220 or INSR or EC 2.7.10.1)	Coronavirus Disease 2019 (COVID-19); Hyperglycemia	Hospital Regional de Alta Especialidad del Bajio	NCT04542213	Dipeptidyl Peptidase 4 (ADABP or Adenosine Deaminase Complexing Protein 2 or T Cell Activation Antigen CD26 or TP103 or CD26 or DPP4 or EC 3.4.14.5) Inhibitor; Insulin Receptor (IR or CD220 or INSR or EC 2.7.10.1) Agonist	The trial was completed, references for results related to this study could not be obtained. Hence, GlobalData could not draw any conclusion.		CEI-22-2020	Interventional	Effect of the Combination of Dipeptidyl Peptidase-4 Inhibitor (DPP4i) and Insulin in Comparison to Insulin on Metabolic Control and Prognosis in Hospitalized Patients with COVID-19	2020-08-01	2021-02-28	7.03			Randomized;Parallel Assignment;Double Blind;Treatment;Active control;Single-centered		This was an interventional, phase III, randomized, parallel assignment, active control, triple blinded, treatment and single centered study to compare the utility of DPP4 inhibitor (linagliptin) as a combination with insulin on metabolic control and prognosis in hospitalized subjects with SARS-CoV-2 and hyperglycemia. Subjects were randomized into following groups:GroupsTypeInterventionDescriptio…	Covid19DPP4i	The purpose of the study was to compare the utility of DPP4 inhibitor (linagliptin) as a combination with insulin on metabolic control and prognosis in hospitalized subjects with SARS-CoV-2 and hyperglycemia.	Glucose levels - 5-10 days Glucose levels during hospitalization Number of patients who achieve metabolic control - 5-10 days Patients who achieve fasting glucose levels below 140 mg/dl and posprandial levels below 180 mg/dl	Number of patients who die or need mechanical ventilation - 5-10 days If the patient requires mechanical ventilation or dies C reactive protein levels - 5-10 days C reactive protein measured at basal and at 5-10 days in mg/dl		Yes		Institution	Single Country	1				linagliptin	insulin	Biologic; Peptide; Small Molecule	A05BA Liver therapy; A10AB Insulins and analogues for injection, fast-acting; A10BH Dipeptidyl peptidase 4 (DPP-4) inhibitors; G04BX Other urologicals	Both	No	Hospitalized patients with confirmed infection by SARS-CoV-2 Hyperglycemia higher than 140 mg/dl Patients accepting oral medications Both sex Older than 18 years of age Patients who accept to participate in the study and sign the consent form	Type 1 diabetes Pregnancy Hyperosmolar hyperglycemic state or diabetic ketoacidosis	Adults; Elders; Hospitalized	Efficacy	28		70
doxycycline;zinc	Phase III	OD-doxy-PNV-COVID-19 Old Drug DOXY For Prevention of New Virus COVID-19	Ongoing, recruiting	30S Ribosomal Subunit (30S RNA)	Coronavirus Disease 2019 (COVID-19)	General Administration of Military Health	NCT04584567	30S Ribosomal Subunit (30S RNA) Inhibitor	The trial is in progress and results related to the study are yet to be published. Hence, GlobalData could not draw any conclusion.		UR17DN05	Interventional	Covid-19 Infection Prophylaxis with Low Dose of Doxycycline and Zinc in Health Care Workers	2020-11-20	2021-02-01	2.43		Dacima Software Inc	Randomized;Placebo-controlled;Parallel Assignment;Double Blind;Prevention;Multi-centered		This is an interventional, investigator initiated, phase III, randomized, double blind, placebo controlled, parallel assignment, prevention and multi centered study to evaluate the efficacy of a combination of two treatments, low-dose doxcycline (100 mg/day) and Zinc (15 mg/day) (dietary supplement) in the primary prevention of COVID-19 infection in health care professionals in Tunisia compared t…		The purpose of the study is to evaluate the efficacy of a combination of two treatments, low-dose doxcycline (100 mg/day) and Zinc (15 mg/day) (dietary supplement) in the primary prevention of COVID-19 infection in health care professionals in Tunisia compared to two control groups.	Decreasing the number of cases infected with covid 19 - Week 6 Determine if the use of doxyciciline low dose as preventive treatment decrease the number of cases infected with covid 19 in the active arm compared to the placebo arm. Participants for each randomized treatment arm as compared to placebo	Measurement of the emergence of clincal symptoms of COVID 19 - Week 6 Comparison of the emergence of clinical symptoms or COVID-19 diagnosis in participants presenting asymptomatically at study entry but identified as seropositive by serology at entry between the randomized treatment arms and comparator arm The seroprevalence of SARS- CoV 2 IgM/IgG positive samples at study entry and study conclu…		Yes		Institution	Single Country	1				doxycycline; zinc		Small Molecule	J01AA Tetracyclines	Both	No	No self-medication with study drugs or antivirals Negative COVID19 diagnosis confirmed by PCR and negative Elisa antibody assay No signs of COVID19 Having given consent for the study	Participation in other clinical trials aimed at primary prevention of VIDOC infection19 Liver failure Known allergy to the study product Pregnancy or breastfeeding Vitamin A and E treatment in progress	Adults	Efficacy	1100
atorvastatin;enoxaparin sodium;unfractionated heparin	Phase III	Intermediate-dose Vs Standard Prophylactic Anticoagulation and Statin Vs Placebo in Icu Patients with COVID-19 (INSPIRATION)	Ongoing, not recruiting	3 Hydroxy 3 Methylglutaryl Coenzyme A Reductase (HMG CoA Reductase or Hydroxymethylglutaryl CoA Reductase or HMGCR or EC 1.1.1.34); Antithrombin III (ATIII or SERPINC1)	Coronavirus Disease 2019 (COVID-19)	Shahid Rajaie Heart Center	NCT04486508	3 Hydroxy 3 Methylglutaryl Coenzyme A Reductase (HMG CoA Reductase or Hydroxymethylglutaryl CoA Reductase or HMGCR or EC 1.1.1.34) Inhibitor; Antithrombin III (ATIII or SERPINC1) Activator	The trial is in progress. Based on the results reported, GlobalData inferred that among subjects admitted to the ICU with COVID-19, intermediate-dose prophylactic anticoagulation, compared with standard-dose prophylactic anticoagulation, did not result in a significant difference in the primary outcome of a composite of adjudicated venous or arterial thrombosis, treatment with extracorporeal memb…		99060	Interventional	Intermediate-dose Versus Standard Prophylactic Anticoagulation in Critically-ill Patients with COVID-19: An Open Label Randomized Controlled Trial---A Randomized Trial of Atorvastatin Vs. Placebo in Critically-ill Patients with COVID-19	2020-07-29	2021-04-04	8.3		Brigham and Women''s Hospital;Tehran Heart Center;Masih Daneshvari Hospital;Hazrat-e Rasool General Hospital;Shahid Modarres Hospital;Firuzgar hospital;Imam Khomeini Hospital;Sina Hospital;Tabriz University of Medical Sciences;Iran University of Medical Sciences;Shariati Hospital;Al Imam Ali Hospital;Labbafinejhad Hospital	Double Blind;Randomized;Factorial Assignment;Treatment;Multi-centered;Active control;Placebo-controlled;Open-label	The stated hypothesis of the study is that intermediate dose compared with standard prophylactic dose anticoagulation may have a superior efficacy with respect to a composite of venous thromboembolism (VTE), requirement for extracorporeal membrane oxygenation (ECMO), or all-cause mortality.	This is an interventional, phase III, randomized, 2x2 factorial assignment, double blind, open label, active and placebo controlled, treatment, prophylaxis and multi centered study to investigate the safety and efficacy of two pharmacological regimens ( intermediate/standard dose enoxaparin/ unfractionated heparin) on outcomes of critically-ill subjects with COVID-19. First, subjects are assessed…	INSPIRATION	The purpose of the study is to investigate the safety and efficacy of two pharmacological regimens ( intermediate/standard dose enoxaparin/ unfractionated heparin) on outcomes of critically-ill subjects with COVID-19.	A composite of acute VTE, arterial thrombosis, treatment with ECMO, or all-cause mortality - 30 days from enrollment Composite of adjudicated 30-day acute VTE, arterial thrombosis, treatment with extracorporeal membrane oxygenation (ECMO), or all-cause mortality	Rate of all-cause mortality- 30 days from enrollment Patient status regarding to being alive or dead at the end of 30-day follow up Rate of objectively-confirmed VTE -30 days from enrollment Distal or proximal deep vein thrombosis which has been confirmed by ultrasonography or venography/ PE confirmed by at least one CTPA or lung scan Ventilator free days -30 days from enrollment Difference betwe…		Yes		Institution	Single Country	7				atorvastatin; enoxaparin sodium; unfractionated heparin		Biologic; Polysaccharide; Small Molecule	B01AB Heparin group; C10AA HMG CoA reductase inhibitors	Both	No	Inclusion Criteria for Anticoagulation Hypothesis Adult patients (=18 years), with polymerase chain reaction (PCR)-confirmed COVID-19 admitted to ICU within 7 days of initial hospitalization , who do not have another firm indication for anticoagulation (such as mechanical valve, high-risk atrial fibrillation (AF), VTE, or left ventricle (LV) thrombus),who are not enrolled in another blinded rando…	Exclusion Criteria for Anticoagulation Hypothesis Weight <40 Kilogram (kg) Overt bleeding at the day of enrollment Known major bleeding within 30 days (according to the Bleeding Academic Research Consortium (BARC) definition, Appendix A) Platelet count <50,000/Fl Pregnancy (as confirmed by Beta human chorionic gonadotropin (HCG) testing among female patients <50 years) Patients on Extracorporeal …	Adults; Critically Ill; Hospitalized	Efficacy; Safety	600		600	March 18, 2021Effect of Intermediate-Dose vs Standard-Dose Prophylactic Anticoagulation on Thrombotic Events, Extracorporeal Membrane Oxygenation Treatment, or Mortality Among Patients With COVID-19 Admitted to the Intensive Care Unit: The INSPIRATION Randomized Clinical TrialParham Sadeghipour et al JAMA, 2021Based on the results reported, GlobalData inferred that a total of subjects were analyz…	March 18, 2021Effect of Intermediate-Dose vs Standard-Dose Prophylactic Anticoagulation on Thrombotic Events, Extracorporeal Membrane Oxygenation Treatment, or Mortality Among Patients With COVID-19 Admitted to the Intensive Care Unit: The INSPIRATION Randomized Clinical TrialParham Sadeghipour et al JAMA, 2021Based on the results reported, GlobalData inferred that severe thrombocytopenia occurre…
azithromycin;doxycycline;hydroxychloroquine;zinc	Phase III	Evaluation of the Efficacy and Safety of Treatments for Patients Hospitalized for COVID-19 Infection Without Signs of Acute Respiratory Failure, in Tunisia	Withdrawn	30S Ribosomal Subunit (30S RNA); 50S Ribosomal Subunit (50S RNA); Major Histocompatibility Complex (MHC); Toll Like Receptor 7 (TLR7); Toll Like Receptor 9 (CD289 or TLR9)	Coronavirus Disease 2019 (COVID-19)	Abderrahmane Mami Hospital	NCT04528927	30S Ribosomal Subunit (30S RNA) Inhibitor; 50S Ribosomal Subunit (50S RNA) Inhibitor; Major Histocompatibility Complex (MHC) Inhibitor; Toll Like Receptor 7 (TLR7) Antagonist; Toll Like Receptor 9 (CD289 or TLR9) Antagonist	The trial was withdrawn because the interest in the use of HCQ is controversial.		ECC2020-05	Interventional	Evaluation of the Efficacy and Safety of Treatments for Patients Hospitalized for COVID-19 Infection Without Signs of Acute Respiratory Failure, in Tunisia Multicentric Randomized Comparative Study	2020-05-15			Other	Eshmoun Clinical Research;Datametrix AG	Single-centered;Treatment;Open-label;Parallel Assignment;Randomized		This is an interventional, phase III, randomized, open label, parallel assignment, treatment and single centered study to evaluate the efficacy and safety of treatments for Patients hospitalized for COVID-19 Infection without signs of acute respiratory failure, in Tunisia.Subjects were planned to be randomized into following arms:ArmTypeInterventionDescriptionIExperimentalHydroxychloroquine (HCQ)…	THINC	The purpose of the study is to evaluate the efficacy and safety of treatments for Patients hospitalized for COVID-19 Infection without signs of acute respiratory failure, in Tunisia.	Evaluate the rate of patients cured at the end of the study. - 2 months The healing criteria are defined clinically as: disappearance of clinical signs of acute respiratory infection absence of fever Evaluate the rate of patients are pauci-symptomatic at the end of the study. - 2 months A patient will be defined as pauci-symptomatic if presence: Light dry cough Discomfort, More or less : Headache…	Evaluate the rate of patients with worsening clinical signs - 2 months Patients require transfer to intensive care with the appearance of: Acute respiratory failure: PaO2 <60 mmHg in AA gold Signs of circulatory insufficiency: mottling, tachycardia, systolic BP =90mmHg or having dropped by 40 mmHg compared to base BP or Confusion or alteration of the state of consciousness		Yes	Eshmoun Clinical Research	Institution	Single Country	1				azithromycin; doxycycline; hydroxychloroquine; zinc		Small Molecule	J01AA Tetracyclines; J01FA Macrolides; P01BA Aminoquinolines	Both	No	Confirmed patient COVID19 positive with clinical signs of acute lower respiratory infection with signs of pneumonia or bronchitis: fever and / or cough and / or difficulty breathing in the absence of acute respiratory failure (PaO2> 60 mmHg) with Plus or less : Chills Asthenia, fatigability Headache Arthromas myalgia Dry throat Rhinorrhea An anosmia chest pain Diarrhea Nausea and vomiting Absence…	Allergy to macrolides, local anesthetics such as lidocaine or amide type and betalactamines Take hydroxychloquine in the previous month Severe / severe liver failure Kidney failure (GFR <30 ml / min / 1.73 m2) Ongoing treatments with colchicine, ergot, rye, pimozide, mizolastine, simvastatin, lomitapide, alfuzosin, dapoxetine, avanafil, ivabradine, eplerenone, dronedarone, quetiapine, ticagrelor,…	Adults; Elders; Hospitalized; Pneumonia	Efficacy; Safety
aspirin;atorvastatin;nicorandil	Phase III	Study to Access Effectiveness of New Drug Therapy (Aspirin, Atorvastatin and Nicorandil) in COVID-19	Planned	3 Hydroxy 3 Methylglutaryl Coenzyme A Reductase (HMG CoA Reductase or Hydroxymethylglutaryl CoA Reductase or HMGCR or EC 1.1.1.34); ATP Sensitive Inward Rectifier Potassium Channel 1 (Potassium Channel Inwardly Rectifying Subfamily J Member 1 or Inward Rectifier Potassium Channel Kir1.1 or KCNJ1); Coagulation Factor X (Stuart Prower Factor or Stuart Factor or F10 or EC 3.4.21.6); Glucocorticoid R…	Coronavirus Disease 2019 (COVID-19); Coronavirus Disease 2019 (COVID-19) Associated Acute Respiratory Distress Syndrome; Coronavirus Disease 2019 (COVID-19) Pneumonia	Dr. Rajendra Prasad Government Medical College	CTRI/2021/04/032648	3 Hydroxy 3 Methylglutaryl Coenzyme A Reductase (HMG CoA Reductase or Hydroxymethylglutaryl CoA Reductase or HMGCR or EC 1.1.1.34) Inhibitor; ATP Sensitive Inward Rectifier Potassium Channel 1 (Potassium Channel Inwardly Rectifying Subfamily J Member 1 or Inward Rectifier Potassium Channel Kir1.1 or KCNJ1) Activator; Coagulation Factor X (Stuart Prower Factor or Stuart Factor or F10 or EC 3.4.21.…	The trial is not yet open for recruitment. Hence, GlobalData could not draw any conclusion.			Interventional	To Evaluate the Efficacy and Safety of Triple Therapy with Nicorandil, Aspirin and Atorvastatin in Patients with SARS-CoV -2 Infection: Randomized Controlled Trial (NAAC Trial)	2021-05-10	2021-08-08	3			Randomized;Active control;Parallel Assignment;Open-label;Single-centered;Treatment		This is an interventional, phase III, randomized, active controlled, parallel assignment, treatment, open label and single centered study to evaluate the efficacy and safety of adjuvant drugs - aspirin, atorvastatin, nicorandil in subjects with COVID -19.Subjects will be randomized into two armsArmsTypesAssigned InterventionDescriptionIExperimentalAspirin + Atorvastatin + NicorandilSubjects will …	NAAC	The purpose of the study is to evaluate the efficacy and safety of adjuvant drugs - aspirin, atorvastatin, nicorandil in subjects with COVID -19.	Progression to any of following - 10 days or till hospital discharge whichever is later In-hospital mortality, moderate and severe ARDS, shock, Occurrence of thrombotic events (VTE, ACS, ischemic stroke), Cardiac injury (acute heart failure, dysrythmia), Acute kidney injury, Impaired consciousness, Length of hospital stay, Length of mechanical ventilation (invasive plus noninvasive)	Change in serum markers (CRP, D –dimer, S ferritin) - 10 days or till hospital discharge whichever is later Individual occurrence of any of following - 10 days or till hospital discharge whichever is later In-hospital mortality, Progression to mod or severe ARDS ,Progression to shock ,Occurrence of thrombotic events (VTE, ACS, ischemic stroke), Cardiac injury (acute heart failure, dysrythmia), Ac…		No		Institution	Single Country	1				aspirin; atorvastatin; nicorandil	hydroxychloroquine; low molecular weight heparin; methylprednisolone; unfractionated heparin	Biologic; Polysaccharide; Small Molecule	A07E INTESTINAL ANTIINFLAMMATORY AGENTS; B01AC Platelet aggregation inhibitors excl. heparin; C01DX Other vasodilators used in cardiac diseases; C10AA HMG CoA reductase inhibitors; H02AB Glucocorticoids; N02BA Salicylic acid and derivatives; P01BA Aminoquinolines	Both	No	Age >18years A person with laboratory confirmation of covid -19, irrespective of signs and symptoms Patients with moderate clinical severity(pneumonia with no signs of severe disease) and severe (severe pneumonia and mild ARDS) requiring hospital admission, Consenting to participate for the trial	Documented significant liver disease / dysfunction (AST/ALT > 240) Myopathy and Rhabdomyolysis (CPK > 5x normal) Allergy or intolerance to statins Allergy or intolerance to aspirin Patients taking the following medications: cyclosporine, HIV protease inhibitors, hepatitis C protease inhibitor, telaprevir, fibric acid derivatives (gemfibrozil), niacin, azole antifungals (itraconazole, ketoconazole…	Adults; Elders; Mild Disease; Moderate Disease; Severe Disease	Efficacy; Safety	300
bromhexine;spironolactone	Phase III	Bromhexine And Spironolactone For Corona Virus Infection Requiring Hospialization (BISCUIT)	Ongoing, recruiting	Mineralocorticoid Receptor (Nuclear Receptor Subfamily 3 Group C Member 2 or Mineralocorticoid Receptor Delta or Aldosterone Receptor or MR or NR3C2)	Coronavirus Disease 2019 (COVID-19)	Lomonosov Moscow State University Medical Research and Educational Center	NCT04424134	Mineralocorticoid Receptor (Nuclear Receptor Subfamily 3 Group C Member 2 or Mineralocorticoid Receptor Delta or Aldosterone Receptor or MR or NR3C2) Antagonist	The trial is in progress. Based on the results reported, GlobalData inferred that in treating a new coronavirus infection, the combination of bromhexine with spironolactone appears effective by achieving a faster normalization of the clinical condition, lowering the temperature one and a half times faster, and reducing explanatory combine endpoint the viral load or long duration of hospitalizatio…		MSU160520	Interventional	Open Label Randomized Clinical Trial Bromhexine And Spironolactone For Corona Virus Infection Requiring Hospialization	2020-05-16	2020-07-18	2.1			Single-centered;Active control;Treatment;Parallel Assignment;Randomized;Open-label;Prospective		This is an interventional, phase III, randomized, parallel assignment, open label, active control, prospective, Comparative, treatment and single centered study to determine the effect of bromhexine and spironolactone in the treatment of subjects with COVID 19 requiring hospitalization.Subjects will be randomized into following groups in 1:1 ratio:GroupsTypeInterventionDescriptionIExperimentalBro…	BISCUIT	The purpose of the study is to determine the effect of bromhexine and spironolactone in the treatment of subjects with COVID 19 requiring hospitalization.	Change from baseline in clinical assessment score COVID 19 (CAS COVID 19) - baseline, day 12 Change in CAS COVID 19 between baseline and 12th +/- 2 days CAS COVID 19 measures clinical and laboratory parameters in 7 domains: Respiratory rate (< 18 - 0 point; 18-22 - 1 point; 23-26 - 2 point; >26 - 3 point) Body temperature (35.5 - 37.0 - 0 point; < 35.5 - 1 point; 37.1 - 38.5 - 1 point; > 38.5 - 2…	Combine endpoint - - 12 days, 45 days Time to death or mechanical ventilation C-reactive protein - 12 days, 45 days Change from baseline in C-reactive protein D-dimer - 12 days, 45 days Change from baseline in D-dimer EuroQol Group. EQ-5D - 12 days, 45 days Change from baseline in EQ-5D. The EQ-5D descriptive system comprises the 5 dimensions: mobility, self-care, usual activities, pain/discomfor…		No		Institution	Single Country	1				bromhexine; spironolactone		Small Molecule	C03DA Aldosterone antagonists; R05CB Mucolytics; S01XA Other ophthalmologicals	Both	No	Signed inform consent COVID 19 with the mild and severe course The diagnosis could be made with positive polymerase chain reaction (PCR) (International Statistical Classification (ICD-10) code - U07.1) and/or virus pneumonia in computer tomography (ICD 10 code - U07.2) Lung exposure on CT more than 25% SpO2 without supportive oxygen = 93% C-reactive protein > 60 mg/l or elevation of C reactive pr…	Pregnancy and breastfeeding Hypersensitivity to Spironolactone Hypersensitivity to Bromhexine Known liver failure Glomerular filtration rate <20 ml/ min Physician judgment that the patient will need mechanical ventilation in 24 hours Other indications for Spironolactone Active cancer	Adults; Elders; Hospitalized; Mild Disease; Moderate Disease; Pneumonia; Severe Disease; Stage I; Stage II; Symptomatic Disease	Efficacy; Quality of Life; Safety	80			December 03, 2020 Results of Open-Label non-Randomized Comparative Clinical Trial: BromhexIne and Spironolactone for Coron?virUs Infection requiring hospiTalization (BISCUIT) V Yu Mareev et alKardiologiya, Volume No 60, Issue NO 11, Pages: 4-15, 2020Based on the results reported, GlobalData inferred that a total of subjects were analyzed in the study. The decrease in scores on the SHOKS-COVID sca…	December 03, 2020 Results of Open-Label non-Randomized Comparative Clinical Trial: BromhexIne and Spironolactone for Coron?virUs Infection requiring hospiTalization (BISCUIT) V Yu Mareev et alKardiologiya, Volume No 60, Issue NO 11, Pages: 4-15, 2020Based on the results reported, GlobalData inferred that in the study group, no side effects were reported.https://pubmed.ncbi.nlm.nih.gov/33487145/
hydroxychloroquine;ivermectin;povidone-iodine;zinc	Phase III	A Preventive Treatment for Migrant Workers at High-risk of Covid-19	Completed	Glutamate-Gated Chloride Channel; Major Histocompatibility Complex (MHC); Toll Like Receptor 7 (TLR7); Toll Like Receptor 9 (CD289 or TLR9)	Coronavirus Disease 2019 (COVID-19)	National University Hospital	NCT04446104	Glutamate-Gated Chloride Channel Activator; Major Histocompatibility Complex (MHC) Inhibitor; Toll Like Receptor 7 (TLR7) Antagonist; Toll Like Receptor 9 (CD289 or TLR9) Antagonist	The trial was completed. Based on the results reported, GlobalData concluded that chemoprophylaxis with either oral hydroxychloroquine or povidone-iodine throat spray is superior to oral vitamin C in reducing SARS-CoV-2 infection in young and healthy men.	Achieved	2020/00561	Interventional	A Randomized Open-label Prophylaxis Trial Among Migrant Workers at High-risk of Covid-19 (DORM Trial)	2020-05-13	2020-08-31	3.67			Randomized;Parallel Assignment;Open-label;Prevention;Active control;Single-centered;Pragmatic		This was interventional, phase III, randomized, parallel assignment, open label, active controlled, pragmatic, single centered and prevention study to assess the efficacy of preventive treatment for migrant workers at high-risk of Covid-19.Subjects were randomized into below arms:ArmsTypeAssigned InterventionDescriptionIExperimentalHydroxychloroquineSubjects received hydroxychloroquine tablet 400…	DORM Trial	The purpose of the study was to assess the efficacy of preventive treatment for migrant workers at high-risk of Covid-19.	Laboratory-confirmed COVID-19 in treatment arms (hydroxychloroquine, ivermectin, zinc and povidone iodine) - At the end of study dosing, which is day 42	Acute respiratory illness in treatment arms (hydroxychloroquine, ivermectin, zinc and povidone iodine) - At the end of study dosing, which is day 42 Acute respiratory illness is defined by acute onset with any key respiratory symptoms including cough, shortness of breath, sore throat, runny nose and change in smell Febrile respiratory illness in treatment arms (hydroxychloroquine, ivermectin, zin…		No		Institution	Single Country	1				hydroxychloroquine; ivermectin; povidone-iodine; zinc	ascorbic acid	Polymer; Small Molecule	A11GA Ascorbic acid (vitamin C), plain; D08AG Iodine products; P01BA Aminoquinolines; P02CF Avermectines	Male	Yes	Men residing in dormitory aged 21-60 years Willing and able to give informed consent Able to understand instructions and consume study medications according to the study protocol Weight more than 40kg Owns a mobile phone (with wireless fidelity and/or 3G connection and able to fill in online forms	Subjects who have any of the following criteria at baseline will be excluded from participating in this study: Symptoms of acute respiratory illness (eg fever, runny nose, sore throat, cough, breathlessness, loss of smell and loss of taste) for the past 30 days Known current or history of SARS-CoV-2 infection Unable to read English or any of the available local languages used for this clinical tr…	Adults; Asymptomatic; High Risk	Efficacy; Safety	5000	3037	4257	April 14, 2021Positive impact of oral hydroxychloroquine and povidone-iodine throat spray for COVID-19 prophylaxis: an open-label randomized trialRaymond Chee Seong Seet et al.Int J Infect Dis, Volume S1201-9712, Issue 21, Page 00345-3, 2021Based on the results published, GlobalData inferred that 3037 subjects were enrolled in this study.Compared with vitamin C, significant absolute risk reductio…	April 14, 2021Positive impact of oral hydroxychloroquine and povidone-iodine throat spray for COVID-19 prophylaxis: an open-label randomized trialRaymond Chee Seong Seet et al.Int J Infect Dis, Volume S1201-9712, Issue 21, Page 00345-3, 2021Based on the results published, GlobalData inferred that interruptions due to side effects were highest among subjects who received zinc/vitamin C combination…
[truncated: 129 more rows]
[truncated: 4 more columns]
