# Supplementary material for: Whole patient knowledge modeling of COVID-19 symptomatology reveals common molecular mechanisms
Source: Front Mol Med. 2023 Jan 4;2:1035290. doi: 10.3389/fmmed.2022.1035290 (PMC11285600; doi:10.3389/fmmed.2022.1035290)
Supplement: Supplementary file 4 [file Table3.XLSX]

## Sheet: Sheet1
B1R antagonist	Company	Highest development status	Indications	Structure	Binding Kinetics	Clinical trial/research outcomes	PMID otr NCTID (or GD ID)
Merck compound 12	Merck & Co Inc	Discovery	n/a	https://www.guidetopharmacology.org/GRAC/LigandDisplayForward?ligandId=666		n/a	PMID:12723943
Merck compound 14	Merck & Co Inc	Discovery	n/a	PMID: 33081372	Koff: 6.08 × 10−2 ± 9.78 × 10−3; Kon: 3.92 × 107± 3.54 × 106; Ki: 1.53 × 10−9 ± 1.89 × 10−10	n/a	PMID: 33081372
B-9430	Merck & Co Inc, University of Colorado School of Medicine	Discovery	n/a	Not disclosed	pKi 7.9	n/a	PMID: 8856115, PMID: 9276157
B-9858	Novartis, Merck & Co Inc	Discovery	n/a	Not disclosed	pKi 8.7 – 10.4	n/a	PMID: 10422787, PMID: 9276157
NPC 17731	The University of Texas Health Science Center	Discovery	n/a	https://www.guidetopharmacology.org/GRAC/LigandDisplayForward?ligandId=657	pKi 6.9	n/a	PMID: 8995263
NPC 18565	The University of Texas Health Science Center	Discovery	n/a	Not disclosed	pKi 10.2	n/a	PMID: 8995263
B-9958	University of Colorado Health Sciences Center	Discovery	n/a	Not disclosed	pKi 9.2 – 10.3	n/a	PMID:16368899
B-10356	University of Colorado Health Sciences Center,	Discovery	n/a	Not disclosed	pKI 8.8-10.2	n/a	PMID: 16368899
JMV-1640	University of Montpellier	Discovery, Inactive	Auto Inflammatory Disease	https://www.guidetopharmacology.org/GRAC/LigandDisplayForward?ligandId=656	pKI 7.1	n/a	PMID: 10882364
Small Molecules to Antagonize BDKRB1 for Pain, Ophthalmic Disorders and Gynecological Disorders	Bayer AG, Evotec	Phase I	Unspecified Gynecological Disorders, endometriosis	No disclosed	No disclosed	No results released	https://www.evotec.com/en/invest/news--announcements/press-releases/p/evotec-and-bayer-advance-third-endometriosis-programme-into-phase-i-clinical-development-5669
B-9870, breceptin	Apoplogic Pharmaceuticals	Phase I	Small cell lung cancer	PMID: 32824565	Not disclosed	Phase I trial with B9870 in lung cancer, no further information about development available	GDCT0212503
R-954	U. Sherbrooke/SciMedent	Phase I	Pain	https://www.guidetopharmacology.org/GRAC/LigandDisplayForward?ligandId=3906	pKi 8.6	Assumed discontinued	PMID: 24361511
BI-1026706	Boehringer Ingelheim International GmbH	Phase I, Inactive	Chronic Obstructive Pulmonary Disease (COPD)	Not disclosed	Not disclosed	Ccompleted. We conclude that BI1026706 was safe and well -tolerated.	NCT02642614, NCT01763333, NCT02652416, NCT02657408
BI-1026706	Boehringer Ingelheim International GmbH	Phase I, Inactive	Osteoarthritis	Not disclosed	Not disclosed	Completed. We concluded that multiple doses upto 300 mg were safe and well tolerated	NCT02126826
BI-1026706	Boehringer Ingelheim International GmbH	Phase I, Inactive	Dental Pain (Toothache/Tooth Pain); Post-Operative Pain	Not disclosed	Not disclosed	Completed. We concluded that administration of 50 or 200 mg as single doses was safe, well tolerated by the healthy males	NCT02037165
BI-113823	Boehringer Ingelheim International GmbH	Phase I, Inactive,	Osteoarthritis	Not disclosed in DBs but in Evotec talk	Ki 5.3	NCT01207973: The trial was terminated due to serious adverse events.	NCT01189175, NCT02259972, NCT01207973
AMG-379	Amgen Inc	Phase I, Suspended	Pain	Not disclosed	Not disclosed	The trial was suspended for undisclosed reasons.	GDC30003606
Icatibant	University Hospital of Bellvitge	Phase II	COVID-19	https://www.guidetopharmacology.org/GRAC/LigandDisplayForward?ligandId=667	pKi 6.4-7	Study ongoing	PMID:10422787; PMID: 33472675
safotibant, FOV-2304	Sanofi	Phase II, Discontinued	Diabetic Macular Edema	https://pubchem.ncbi.nlm.nih.gov/compound/11953367	Not disclosed	No results released. Discontinued in October 2012 due to strategic reasons	NCT01319487
BI-1026706	Boehringer Ingelheim International GmbH	Phase II, Inactive	Diabetic Macular Edema	Not disclosed	Not disclosed	BI 1026706 was not superior to placebo in CSFT week-12 change from baseline. BI 1026706 does not reduce CSFT	PMID: 32818112, NCT02732951
MK-0686	Merck & Co Inc	Phase II, Inactive	Dental Pain (Toothache/Tooth Pain); Post-Operative Pain; Postherpetic Neuralgia	https://pubchem.ncbi.nlm.nih.gov/compound/16102897	Not disclosed	Discontinued	NCT00533403
MK-0686	Merck & Co Inc	Phase II, Inactive	Osteoarthritis	https://pubchem.ncbi.nlm.nih.gov/compound/16102898	Not disclosed	Autoinduction reported	NCT00296569
MK-0686	Merck & Co Inc	Phase II, Inactive	Postherpetic neuralgia, Neuropathic Pain	https://pubchem.ncbi.nlm.nih.gov/compound/16102899	Not disclosed	Discontinued	NCT00292763
RGH-478	Richter Gedeon Nyrt	Phase II, Inactive	Knee Osteoarthritis	Not disclosed	Not disclosed	Technicla failure	EudraCT-2011-000931-10
SSR-240612	Sanofi	Phase II, Inactive	Neuropathic Pain (Neuralgia)	https://www.guidetopharmacology.org/GRAC/LigandDisplayForward?ligandId=662	pKi 9.1 – 9.2	The development was halted/terminated for portfolio reasons	GDC30003988
chroman 28	Amgen Inc	Preclinical	Inflammation	https://www.guidetopharmacology.org/GRAC/LigandDisplayForward?ligandId=664	pKi 8.5	Decreased plasma extravasation in two rodent models of inflammation	PMID:17243660
BI-113823	Boehringer Ingelheim International GmbH	Preclinical	Acute Lung Injury	Not disclosed publically but in Evotec talk	Ki 5.3	Administration of B1 receptor antagonist BI113823 significantly reduced endotoxin-induced direct lung injury	PMID: 26468713
BI-113823	Boehringer Ingelheim International GmbH	Preclinical	Sepsis	Not disclosed publically but in Evotec talk	Ki 5.3	BI113823 improved survival following severe polymicrobial sepsis.	PMID: 26468713
BI-113823	Boehringer Ingelheim International GmbH	Preclinical	Inflammatory pain	Not disclosed publically but in Evotec talk	Ki 5.3	The selective bradykinin B1 receptor antagonist BI113823 reduces CFA-induced mechanical hyperalgesia	PMID: 25088373
DFL20656	Dompé Farmaceutici S.p.A.	Preclinical	Neuropathic pain	PMID: 33081372	Koff: 5.34 × 10−3 ± 5.66 × 10−4; Kon: 5.06 × 106 ± 2.57 × 105 ; Ki: 1.05 × 10−9 ± 8.44 × 10−11	Efficiently induced B1 receptor internalization and evoked a long-lasting effect in an in vivo model of neuropathic pain	PMID: 33081372
ELN441958	Elan Pharmaceuticals	Preclinical	Pain	https://pubchem.ncbi.nlm.nih.gov/compound/eln-441958	Ki of 0.26 nM	ELN441958 dose-dependently reduced carrageenan-induced thermal hyperalgesia in rhesus monkey tail-withdrawal model	PMID: 17470643
NVP-SAA164	Novartis	Preclinical	Hypergesia, pain	https://pubchem.ncbi.nlm.nih.gov/compound/Nvp-saa164	pKi 7.9 – 8.1	Oral admin. produced a dose-related reversal of FCA-induced hyperalgesia in hB1-KI mice, but inactive against in WT mice.	PMID:15341478
R-715	Tocris Bioscience	Preclinical	Cerebral ischemia-reperfusion	Not disclosed	pKi 8.5	Blockage of B1R provides neuroprotection action by suppressing signaling delivery of microglia-MVs-miR-200c to neural cell	PMID: 8901831; PMID: 28398146
FGY-1153	University of Pécs	Preclinical	Hypertensive organ damages	Not disclosed	Not disclosed	Compound has no deleterious effect on CV system, moderate protective effect against the dev. of hypertensive cardiopathy	PMID: 31178756
Merck compound 11	Merck & Co Inc	Preclinical, Inactive	Pain	https://www.guidetopharmacology.org/GRAC/LigandDisplayForward?ligandId=665	pKi 10.5	n/a	PMID:12812482
Small Molecule to Antagonize Bradykinin B1 Receptor for Chronic Inflammation, Substituted disulfonamide	Grunenthal GmbH	Preclinical, Inactive	Chronic Inflammation	No disclosed	No disclosed	No results released	Patent: EP2393803A1
